# Supplementary material for: De novo assembly and comparative analysis of the mitochondrial genome of Reynoutria japonica
Source: Front Genet. 2023 Nov 23;14:1289811. doi: 10.3389/fgene.2023.1289811 (PMC10702355; doi:10.3389/fgene.2023.1289811)
Supplement: Supplementary file 1 [file Table1.XLSX]

## Sheet: Table S1
Table S1. The coverage depth of the R. japonica mitogenome
CHR_x	site	depth_Nanopore	depth_Illumina	log2(N+1)	log2(I+1)
PcMT	1	32	76	5.04439	6.26679
PcMT	2	33	76	5.08746	6.26679
PcMT	3	35	80	5.16993	6.33985
PcMT	4	38	82	5.2854	6.37504
PcMT	5	36	84	5.20945	6.40939
PcMT	6	39	84	5.32193	6.40939
PcMT	7	40	84	5.35755	6.40939
PcMT	8	41	84	5.39232	6.40939
PcMT	9	42	84	5.42626	6.40939
PcMT	10	42	84	5.42626	6.40939
PcMT	11	42	84	5.42626	6.40939
PcMT	12	41	85	5.39232	6.42626
PcMT	13	41	85	5.39232	6.42626
PcMT	14	41	88	5.39232	6.47573
PcMT	15	41	93	5.39232	6.55459
PcMT	16	41	93	5.39232	6.55459
PcMT	17	40	96	5.35755	6.59991
PcMT	18	41	96	5.39232	6.59991
PcMT	19	34	96	5.12928	6.59991
PcMT	20	34	96	5.12928	6.59991
PcMT	21	42	98	5.42626	6.62936
PcMT	22	42	98	5.42626	6.62936
PcMT	23	41	103	5.39232	6.70044
PcMT	24	42	103	5.42626	6.70044
PcMT	25	42	105	5.42626	6.72792
PcMT	26	42	105	5.42626	6.72792
PcMT	27	42	106	5.42626	6.74147
PcMT	28	36	106	5.20945	6.74147
PcMT	29	41	106	5.39232	6.74147
PcMT	30	42	107	5.42626	6.75489
PcMT	31	42	109	5.42626	6.78136
PcMT	32	42	110	5.42626	6.79442
PcMT	33	42	110	5.42626	6.79442
PcMT	34	41	109	5.39232	6.78136
PcMT	35	39	108	5.32193	6.76818
PcMT	36	40	109	5.35755	6.78136
PcMT	37	38	109	5.2854	6.78136
PcMT	38	41	112	5.39232	6.82018
PcMT	39	41	112	5.39232	6.82018
PcMT	40	42	111	5.42626	6.80735
PcMT	41	42	111	5.42626	6.80735
PcMT	42	39	107	5.32193	6.75489
PcMT	43	7	3	3	2
PcMT	44	6	1	2.80735	1
PcMT	45	38	107	5.2854	6.75489
PcMT	46	40	109	5.35755	6.78136
PcMT	47	41	117	5.39232	6.88264
PcMT	48	39	117	5.32193	6.88264
PcMT	49	37	117	5.24793	6.88264
PcMT	50	38	117	5.2854	6.88264
PcMT	51	40	117	5.35755	6.88264
PcMT	52	40	117	5.35755	6.88264
PcMT	53	40	117	5.35755	6.88264
PcMT	54	40	119	5.35755	6.90689
PcMT	55	40	121	5.35755	6.93074
PcMT	56	40	121	5.35755	6.93074
PcMT	57	38	120	5.2854	6.91886
PcMT	58	40	120	5.35755	6.91886
PcMT	59	39	120	5.32193	6.91886
PcMT	60	40	120	5.35755	6.91886
PcMT	61	42	120	5.42626	6.91886
PcMT	62	41	119	5.39232	6.90689
PcMT	63	43	117	5.45943	6.88264
PcMT	64	43	119	5.45943	6.90689
PcMT	65	43	117	5.45943	6.88264
PcMT	66	43	116	5.45943	6.87036
PcMT	67	43	115	5.45943	6.85798
PcMT	68	43	113	5.45943	6.83289
PcMT	69	43	113	5.45943	6.83289
PcMT	70	43	113	5.45943	6.83289
PcMT	71	43	113	5.45943	6.83289
PcMT	72	41	113	5.39232	6.83289
PcMT	73	41	113	5.39232	6.83289
PcMT	74	35	104	5.16993	6.71425
PcMT	75	43	107	5.45943	6.75489
PcMT	76	42	105	5.42626	6.72792
PcMT	77	40	105	5.35755	6.72792
PcMT	78	42	106	5.42626	6.74147
PcMT	79	43	106	5.45943	6.74147
PcMT	80	42	108	5.42626	6.76818
PcMT	81	43	108	5.45943	6.76818
PcMT	82	43	108	5.45943	6.76818
PcMT	83	40	108	5.35755	6.76818
PcMT	84	43	107	5.45943	6.75489
PcMT	85	40	106	5.35755	6.74147
PcMT	86	43	107	5.45943	6.75489
PcMT	87	43	107	5.45943	6.75489
PcMT	88	43	107	5.45943	6.75489
PcMT	89	42	104	5.42626	6.71425
PcMT	90	43	107	5.45943	6.75489
PcMT	91	43	106	5.45943	6.74147
PcMT	92	43	104	5.45943	6.71425
PcMT	93	43	104	5.45943	6.71425
PcMT	94	43	103	5.45943	6.70044
PcMT	95	43	104	5.45943	6.71425
PcMT	96	41	105	5.39232	6.72792
PcMT	97	39	105	5.32193	6.72792
PcMT	98	41	105	5.39232	6.72792
PcMT	99	41	105	5.39232	6.72792
PcMT	100	41	106	5.39232	6.74147
PcMT	101	42	105	5.42626	6.72792
PcMT	102	43	104	5.45943	6.71425
PcMT	103	43	104	5.45943	6.71425
PcMT	104	43	104	5.45943	6.71425
PcMT	105	41	104	5.39232	6.71425
PcMT	106	43	105	5.45943	6.72792
PcMT	107	43	106	5.45943	6.74147
PcMT	108	43	106	5.45943	6.74147
PcMT	109	42	104	5.42626	6.71425
PcMT	110	43	109	5.45943	6.78136
PcMT	111	45	109	5.52356	6.78136
PcMT	112	45	109	5.52356	6.78136
PcMT	113	44	109	5.49185	6.78136
PcMT	114	45	108	5.52356	6.76818
PcMT	115	42	110	5.42626	6.79442
PcMT	116	45	110	5.52356	6.79442
PcMT	117	42	111	5.42626	6.80735
PcMT	118	43	112	5.45943	6.82018
PcMT	119	41	112	5.39232	6.82018
PcMT	120	39	112	5.32193	6.82018
PcMT	121	12	1	3.70044	1
PcMT	122	40	114	5.35755	6.84549
PcMT	123	44	114	5.49185	6.84549
PcMT	124	42	115	5.42626	6.85798
PcMT	125	45	115	5.52356	6.85798
PcMT	126	46	115	5.55459	6.85798
PcMT	127	46	115	5.55459	6.85798
PcMT	128	45	115	5.52356	6.85798
PcMT	129	45	115	5.52356	6.85798
PcMT	130	46	115	5.55459	6.85798
PcMT	131	46	118	5.55459	6.89482
PcMT	132	40	118	5.35755	6.89482
PcMT	133	44	117	5.49185	6.88264
PcMT	134	46	118	5.55459	6.89482
PcMT	135	46	119	5.55459	6.90689
PcMT	136	45	119	5.52356	6.90689
PcMT	137	44	119	5.49185	6.90689
PcMT	138	45	119	5.52356	6.90689
PcMT	139	42	119	5.42626	6.90689
PcMT	140	45	118	5.52356	6.89482
PcMT	141	45	119	5.52356	6.90689
PcMT	142	42	119	5.42626	6.90689
PcMT	143	45	119	5.52356	6.90689
PcMT	144	36	116	5.20945	6.87036
PcMT	145	44	116	5.49185	6.87036
PcMT	146	46	116	5.55459	6.87036
PcMT	147	45	116	5.52356	6.87036
PcMT	148	47	116	5.58496	6.87036
PcMT	149	47	115	5.58496	6.85798
PcMT	150	38	121	5.2854	6.93074
PcMT	151	46	121	5.55459	6.93074
PcMT	152	39	121	5.32193	6.93074
PcMT	153	42	121	5.42626	6.93074
PcMT	154	37	121	5.24793	6.93074
PcMT	155	44	117	5.49185	6.88264
PcMT	156	44	115	5.49185	6.85798
PcMT	157	39	113	5.32193	6.83289
PcMT	158	46	113	5.55459	6.83289
PcMT	159	46	113	5.55459	6.83289
PcMT	160	43	113	5.45943	6.83289
PcMT	161	46	113	5.55459	6.83289
PcMT	162	47	113	5.58496	6.83289
PcMT	163	47	113	5.58496	6.83289
PcMT	164	45	113	5.52356	6.83289
PcMT	165	48	113	5.61471	6.83289
PcMT	166	45	110	5.52356	6.79442
PcMT	167	46	106	5.55459	6.74147
PcMT	168	46	107	5.55459	6.75489
PcMT	169	44	104	5.49185	6.71425
PcMT	170	48	104	5.61471	6.71425
PcMT	171	48	104	5.61471	6.71425
PcMT	172	44	105	5.49185	6.72792
PcMT	173	47	103	5.58496	6.70044
PcMT	174	45	104	5.52356	6.71425
PcMT	175	46	101	5.55459	6.67243
PcMT	176	42	101	5.42626	6.67243
PcMT	177	46	99	5.55459	6.64386
PcMT	178	48	99	5.61471	6.64386
PcMT	179	47	98	5.58496	6.62936
PcMT	180	44	98	5.49185	6.62936
PcMT	181	46	98	5.55459	6.62936
PcMT	182	36	97	5.20945	6.61471
PcMT	183	44	94	5.49185	6.56986
PcMT	184	46	93	5.55459	6.55459
PcMT	185	45	88	5.52356	6.47573
PcMT	186	45	87	5.52356	6.45943
PcMT	187	43	89	5.45943	6.49185
PcMT	188	45	88	5.52356	6.47573
PcMT	189	37	91	5.24793	6.52356
PcMT	190	45	88	5.52356	6.47573
PcMT	191	47	88	5.58496	6.47573
PcMT	192	47	86	5.58496	6.44294
PcMT	193	43	86	5.45943	6.44294
PcMT	194	48	86	5.61471	6.44294
PcMT	195	44	85	5.49185	6.42626
PcMT	196	46	86	5.55459	6.44294
PcMT	197	45	80	5.52356	6.33985
PcMT	198	46	80	5.55459	6.33985
PcMT	199	47	80	5.58496	6.33985
PcMT	200	38	81	5.2854	6.35755
PcMT	201	47	82	5.58496	6.37504
PcMT	202	46	82	5.55459	6.37504
PcMT	203	46	84	5.55459	6.40939
PcMT	204	46	83	5.55459	6.39232
PcMT	205	48	82	5.61471	6.37504
PcMT	206	48	84	5.61471	6.40939
PcMT	207	48	84	5.61471	6.40939
PcMT	208	48	84	5.61471	6.40939
PcMT	209	45	83	5.52356	6.39232
PcMT	210	45	82	5.52356	6.37504
PcMT	211	46	82	5.55459	6.37504
PcMT	212	44	82	5.49185	6.37504
PcMT	213	44	80	5.49185	6.33985
PcMT	214	18	0	4.24793	0
PcMT	215	41	73	5.39232	6.20945
PcMT	216	42	73	5.42626	6.20945
PcMT	217	47	80	5.58496	6.33985
PcMT	218	45	80	5.52356	6.33985
PcMT	219	47	81	5.58496	6.35755
PcMT	220	48	83	5.61471	6.39232
PcMT	221	48	84	5.61471	6.40939
PcMT	222	48	85	5.61471	6.42626
PcMT	223	47	85	5.58496	6.42626
PcMT	224	47	87	5.58496	6.45943
PcMT	225	47	85	5.58496	6.42626
PcMT	226	47	85	5.58496	6.42626
PcMT	227	46	84	5.55459	6.40939
PcMT	228	45	84	5.52356	6.40939
PcMT	229	46	84	5.55459	6.40939
PcMT	230	46	83	5.55459	6.39232
PcMT	231	47	83	5.58496	6.39232
PcMT	232	38	79	5.2854	6.32193
PcMT	233	43	79	5.45943	6.32193
PcMT	234	45	79	5.52356	6.32193
PcMT	235	42	79	5.42626	6.32193
PcMT	236	17	3	4.16993	2
PcMT	237	47	77	5.58496	6.2854
PcMT	238	48	76	5.61471	6.26679
PcMT	239	48	75	5.61471	6.24793
PcMT	240	48	75	5.61471	6.24793
PcMT	241	47	75	5.58496	6.24793
PcMT	242	48	75	5.61471	6.24793
PcMT	243	48	72	5.61471	6.18982
PcMT	244	48	72	5.61471	6.18982
PcMT	245	34	72	5.12928	6.18982
PcMT	246	46	72	5.55459	6.18982
PcMT	247	45	72	5.52356	6.18982
PcMT	248	44	69	5.49185	6.12928
PcMT	249	46	66	5.55459	6.06609
PcMT	250	46	66	5.55459	6.06609
PcMT	251	23	0	4.58496	0
PcMT	252	35	0	5.16993	0
PcMT	253	45	51	5.52356	5.70044
PcMT	254	36	51	5.20945	5.70044
PcMT	255	45	51	5.52356	5.70044
PcMT	256	34	52	5.12928	5.72792
PcMT	257	43	76	5.45943	6.26679
PcMT	258	44	78	5.49185	6.30378
PcMT	259	46	80	5.55459	6.33985
PcMT	260	44	80	5.49185	6.33985
PcMT	261	47	80	5.58496	6.33985
PcMT	262	46	80	5.55459	6.33985
PcMT	263	47	80	5.58496	6.33985
PcMT	264	46	80	5.55459	6.33985
PcMT	265	46	81	5.55459	6.35755
PcMT	266	48	82	5.61471	6.37504
PcMT	267	46	82	5.55459	6.37504
PcMT	268	41	82	5.39232	6.37504
PcMT	269	47	83	5.58496	6.39232
PcMT	270	44	85	5.49185	6.42626
PcMT	271	43	85	5.45943	6.42626
PcMT	272	43	85	5.45943	6.42626
PcMT	273	39	87	5.32193	6.45943
PcMT	274	46	88	5.55459	6.47573
PcMT	275	46	88	5.55459	6.47573
PcMT	276	46	89	5.55459	6.49185
PcMT	277	45	90	5.52356	6.50779
PcMT	278	45	89	5.52356	6.49185
PcMT	279	46	89	5.55459	6.49185
PcMT	280	42	89	5.42626	6.49185
PcMT	281	46	88	5.55459	6.47573
PcMT	282	45	88	5.52356	6.47573
PcMT	283	45	88	5.52356	6.47573
PcMT	284	3	3	2	2
PcMT	285	41	85	5.39232	6.42626
PcMT	286	43	83	5.45943	6.39232
PcMT	287	45	82	5.52356	6.37504
PcMT	288	45	82	5.52356	6.37504
PcMT	289	46	82	5.55459	6.37504
PcMT	290	41	81	5.39232	6.35755
PcMT	291	45	79	5.52356	6.32193
PcMT	292	12	0	3.70044	0
PcMT	293	44	82	5.49185	6.37504
PcMT	294	43	91	5.45943	6.52356
PcMT	295	42	91	5.42626	6.52356
PcMT	296	46	91	5.55459	6.52356
PcMT	297	46	91	5.55459	6.52356
PcMT	298	46	92	5.55459	6.53916
PcMT	299	45	93	5.52356	6.55459
PcMT	300	46	93	5.55459	6.55459
PcMT	301	46	93	5.55459	6.55459
PcMT	302	46	94	5.55459	6.56986
PcMT	303	46	94	5.55459	6.56986
PcMT	304	44	95	5.49185	6.58496
PcMT	305	47	96	5.58496	6.59991
PcMT	306	44	97	5.49185	6.61471
PcMT	307	46	97	5.55459	6.61471
PcMT	308	44	97	5.49185	6.61471
PcMT	309	46	97	5.55459	6.61471
PcMT	310	44	102	5.49185	6.6865
PcMT	311	47	102	5.58496	6.6865
PcMT	312	47	103	5.58496	6.70044
PcMT	313	44	103	5.49185	6.70044
PcMT	314	48	104	5.61471	6.71425
PcMT	315	45	105	5.52356	6.72792
PcMT	316	48	105	5.61471	6.72792
PcMT	317	48	105	5.61471	6.72792
PcMT	318	48	105	5.61471	6.72792
PcMT	319	47	105	5.58496	6.72792
PcMT	320	42	105	5.42626	6.72792
PcMT	321	44	105	5.49185	6.72792
PcMT	322	44	104	5.49185	6.71425
PcMT	323	43	103	5.45943	6.70044
PcMT	324	47	103	5.58496	6.70044
PcMT	325	45	103	5.52356	6.70044
PcMT	326	48	103	5.61471	6.70044
PcMT	327	47	102	5.58496	6.6865
PcMT	328	47	105	5.58496	6.72792
PcMT	329	48	104	5.61471	6.71425
PcMT	330	48	104	5.61471	6.71425
PcMT	331	47	104	5.58496	6.71425
PcMT	332	47	105	5.58496	6.72792
PcMT	333	47	105	5.58496	6.72792
PcMT	334	47	105	5.58496	6.72792
PcMT	335	44	106	5.49185	6.74147
PcMT	336	48	109	5.61471	6.78136
PcMT	337	47	109	5.58496	6.78136
PcMT	338	48	109	5.61471	6.78136
PcMT	339	47	109	5.58496	6.78136
PcMT	340	47	108	5.58496	6.76818
PcMT	341	48	108	5.61471	6.76818
PcMT	342	47	106	5.58496	6.74147
PcMT	343	48	106	5.61471	6.74147
PcMT	344	48	103	5.61471	6.70044
PcMT	345	48	104	5.61471	6.71425
PcMT	346	46	105	5.55459	6.72792
PcMT	347	47	106	5.58496	6.74147
PcMT	348	46	105	5.55459	6.72792
PcMT	349	48	105	5.61471	6.72792
PcMT	350	46	107	5.55459	6.75489
PcMT	351	47	106	5.58496	6.74147
PcMT	352	47	105	5.58496	6.72792
PcMT	353	45	105	5.52356	6.72792
PcMT	354	45	105	5.52356	6.72792
PcMT	355	42	104	5.42626	6.71425
PcMT	356	34	103	5.12928	6.70044
PcMT	357	42	105	5.42626	6.72792
PcMT	358	43	103	5.45943	6.70044
PcMT	359	44	102	5.49185	6.6865
PcMT	360	44	101	5.49185	6.67243
PcMT	361	44	99	5.49185	6.64386
PcMT	362	43	99	5.45943	6.64386
PcMT	363	41	102	5.39232	6.6865
PcMT	364	42	102	5.42626	6.6865
PcMT	365	40	100	5.35755	6.65821
PcMT	366	42	100	5.42626	6.65821
PcMT	367	43	96	5.45943	6.59991
PcMT	368	41	98	5.39232	6.62936
PcMT	369	42	102	5.42626	6.6865
PcMT	370	43	102	5.45943	6.6865
PcMT	371	43	102	5.45943	6.6865
PcMT	372	44	101	5.49185	6.67243
PcMT	373	44	100	5.49185	6.65821
PcMT	374	45	99	5.52356	6.64386
PcMT	375	45	98	5.52356	6.62936
PcMT	376	43	101	5.45943	6.67243
PcMT	377	45	104	5.52356	6.71425
PcMT	378	45	104	5.52356	6.71425
PcMT	379	44	104	5.49185	6.71425
PcMT	380	44	103	5.49185	6.70044
PcMT	381	34	103	5.12928	6.70044
PcMT	382	45	103	5.52356	6.70044
PcMT	383	38	101	5.2854	6.67243
PcMT	384	37	102	5.24793	6.6865
PcMT	385	40	100	5.35755	6.65821
PcMT	386	42	97	5.42626	6.61471
PcMT	387	44	97	5.49185	6.61471
PcMT	388	45	94	5.52356	6.56986
PcMT	389	45	94	5.52356	6.56986
PcMT	390	45	93	5.52356	6.55459
PcMT	391	45	94	5.52356	6.56986
PcMT	392	45	95	5.52356	6.58496
PcMT	393	42	94	5.42626	6.56986
PcMT	394	40	92	5.35755	6.53916
PcMT	395	45	91	5.52356	6.52356
PcMT	396	44	92	5.49185	6.53916
PcMT	397	36	93	5.20945	6.55459
PcMT	398	41	93	5.39232	6.55459
PcMT	399	41	93	5.39232	6.55459
PcMT	400	42	92	5.42626	6.53916
PcMT	401	44	92	5.49185	6.53916
PcMT	402	42	93	5.42626	6.55459
PcMT	403	42	93	5.42626	6.55459
PcMT	404	45	93	5.52356	6.55459
PcMT	405	40	93	5.35755	6.55459
PcMT	406	43	90	5.45943	6.50779
PcMT	407	45	90	5.52356	6.50779
PcMT	408	45	91	5.52356	6.52356
PcMT	409	43	89	5.45943	6.49185
PcMT	410	43	90	5.45943	6.50779
PcMT	411	44	90	5.49185	6.50779
PcMT	412	44	90	5.49185	6.50779
PcMT	413	45	90	5.52356	6.50779
PcMT	414	45	91	5.52356	6.52356
PcMT	415	44	91	5.49185	6.52356
PcMT	416	42	91	5.42626	6.52356
PcMT	417	43	90	5.45943	6.50779
PcMT	418	44	92	5.49185	6.53916
PcMT	419	44	92	5.49185	6.53916
PcMT	420	41	91	5.39232	6.52356
PcMT	421	44	92	5.49185	6.53916
PcMT	422	40	92	5.35755	6.53916
PcMT	423	44	92	5.49185	6.53916
PcMT	424	44	90	5.49185	6.50779
PcMT	425	44	90	5.49185	6.50779
PcMT	426	36	89	5.20945	6.49185
PcMT	427	43	88	5.45943	6.47573
PcMT	428	44	86	5.49185	6.44294
PcMT	429	44	85	5.49185	6.42626
PcMT	430	44	86	5.49185	6.44294
PcMT	431	42	85	5.42626	6.42626
PcMT	432	43	85	5.45943	6.42626
PcMT	433	42	84	5.42626	6.40939
PcMT	434	28	81	4.85798	6.35755
PcMT	435	39	81	5.32193	6.35755
PcMT	436	42	81	5.42626	6.35755
PcMT	437	42	76	5.42626	6.26679
PcMT	438	43	75	5.45943	6.24793
PcMT	439	44	79	5.49185	6.32193
PcMT	440	42	79	5.42626	6.32193
PcMT	441	42	80	5.42626	6.33985
PcMT	442	42	81	5.42626	6.35755
PcMT	443	44	81	5.49185	6.35755
PcMT	444	44	81	5.49185	6.35755
PcMT	445	42	81	5.42626	6.35755
PcMT	446	42	81	5.42626	6.35755
PcMT	447	44	80	5.49185	6.33985
PcMT	448	44	80	5.49185	6.33985
PcMT	449	43	80	5.45943	6.33985
PcMT	450	40	80	5.35755	6.33985
PcMT	451	8	6	3.16993	2.80735
PcMT	452	38	81	5.2854	6.35755
PcMT	453	41	81	5.39232	6.35755
PcMT	454	42	81	5.42626	6.35755
PcMT	455	43	83	5.45943	6.39232
PcMT	456	44	84	5.49185	6.40939
PcMT	457	42	86	5.42626	6.44294
PcMT	458	44	87	5.49185	6.45943
PcMT	459	42	87	5.42626	6.45943
PcMT	460	38	82	5.2854	6.37504
PcMT	461	14	0	3.90689	0
PcMT	462	43	83	5.45943	6.39232
PcMT	463	37	84	5.24793	6.40939
PcMT	464	40	84	5.35755	6.40939
PcMT	465	43	84	5.45943	6.40939
PcMT	466	43	83	5.45943	6.39232
PcMT	467	44	83	5.49185	6.39232
PcMT	468	44	83	5.49185	6.39232
PcMT	469	43	83	5.45943	6.39232
PcMT	470	43	83	5.45943	6.39232
PcMT	471	40	86	5.35755	6.44294
PcMT	472	42	86	5.42626	6.44294
PcMT	473	44	87	5.49185	6.45943
PcMT	474	44	88	5.49185	6.47573
PcMT	475	43	89	5.45943	6.49185
PcMT	476	43	89	5.45943	6.49185
PcMT	477	44	89	5.49185	6.49185
PcMT	478	40	89	5.35755	6.49185
PcMT	479	39	86	5.32193	6.44294
PcMT	480	39	86	5.32193	6.44294
PcMT	481	8	1	3.16993	1
PcMT	482	41	85	5.39232	6.42626
PcMT	483	42	84	5.42626	6.40939
PcMT	484	42	84	5.42626	6.40939
PcMT	485	42	84	5.42626	6.40939
PcMT	486	44	84	5.49185	6.40939
PcMT	487	44	83	5.49185	6.39232
PcMT	488	44	81	5.49185	6.35755
PcMT	489	44	83	5.49185	6.39232
PcMT	490	43	84	5.45943	6.40939
PcMT	491	42	84	5.42626	6.40939
PcMT	492	44	84	5.49185	6.40939
PcMT	493	35	85	5.16993	6.42626
PcMT	494	36	86	5.20945	6.44294
PcMT	495	43	89	5.45943	6.49185
PcMT	496	44	89	5.49185	6.49185
PcMT	497	44	89	5.49185	6.49185
PcMT	498	44	88	5.49185	6.47573
PcMT	499	43	88	5.45943	6.47573
PcMT	500	41	88	5.39232	6.47573
PcMT	501	43	88	5.45943	6.47573
PcMT	502	41	86	5.39232	6.44294
PcMT	503	41	88	5.39232	6.47573
PcMT	504	41	88	5.39232	6.47573
PcMT	505	40	88	5.35755	6.47573
PcMT	506	40	90	5.35755	6.50779
PcMT	507	32	90	5.04439	6.50779
PcMT	508	41	90	5.39232	6.50779
PcMT	509	44	91	5.49185	6.52356
PcMT	510	43	89	5.45943	6.49185
PcMT	511	37	89	5.24793	6.49185
PcMT	512	43	88	5.45943	6.47573
PcMT	513	43	93	5.45943	6.55459
PcMT	514	43	93	5.45943	6.55459
PcMT	515	43	93	5.45943	6.55459
PcMT	516	42	93	5.42626	6.55459
PcMT	517	38	93	5.2854	6.55459
PcMT	518	42	92	5.42626	6.53916
PcMT	519	40	92	5.35755	6.53916
PcMT	520	41	92	5.39232	6.53916
PcMT	521	42	89	5.42626	6.49185
PcMT	522	43	85	5.45943	6.42626
PcMT	523	44	85	5.49185	6.42626
PcMT	524	44	84	5.49185	6.40939
PcMT	525	44	84	5.49185	6.40939
PcMT	526	42	83	5.42626	6.39232
PcMT	527	43	83	5.45943	6.39232
PcMT	528	42	84	5.42626	6.40939
PcMT	529	42	81	5.42626	6.35755
PcMT	530	40	77	5.35755	6.2854
PcMT	531	43	77	5.45943	6.2854
PcMT	532	43	78	5.45943	6.30378
PcMT	533	32	78	5.04439	6.30378
PcMT	534	39	78	5.32193	6.30378
PcMT	535	44	78	5.49185	6.30378
PcMT	536	44	78	5.49185	6.30378
PcMT	537	44	77	5.49185	6.2854
PcMT	538	46	78	5.55459	6.30378
PcMT	539	46	77	5.55459	6.2854
PcMT	540	40	77	5.35755	6.2854
PcMT	541	41	77	5.39232	6.2854
PcMT	542	45	79	5.52356	6.32193
PcMT	543	44	80	5.49185	6.33985
PcMT	544	45	79	5.52356	6.32193
PcMT	545	45	78	5.52356	6.30378
PcMT	546	44	78	5.49185	6.30378
PcMT	547	46	78	5.55459	6.30378
PcMT	548	46	78	5.55459	6.30378
PcMT	549	43	77	5.45943	6.2854
PcMT	550	47	78	5.58496	6.30378
PcMT	551	45	79	5.52356	6.32193
PcMT	552	47	79	5.58496	6.32193
PcMT	553	47	79	5.58496	6.32193
PcMT	554	47	80	5.58496	6.33985
PcMT	555	47	79	5.58496	6.32193
PcMT	556	47	79	5.58496	6.32193
PcMT	557	47	79	5.58496	6.32193
PcMT	558	45	79	5.52356	6.32193
PcMT	559	47	79	5.58496	6.32193
PcMT	560	45	78	5.52356	6.30378
PcMT	561	46	76	5.55459	6.26679
PcMT	562	44	76	5.49185	6.26679
PcMT	563	44	75	5.49185	6.24793
PcMT	564	30	75	4.9542	6.24793
PcMT	565	39	75	5.32193	6.24793
PcMT	566	44	75	5.49185	6.24793
PcMT	567	44	74	5.49185	6.22882
PcMT	568	42	74	5.42626	6.22882
PcMT	569	48	74	5.61471	6.22882
PcMT	570	47	74	5.58496	6.22882
PcMT	571	46	74	5.55459	6.22882
PcMT	572	46	74	5.55459	6.22882
PcMT	573	46	74	5.55459	6.22882
PcMT	574	45	71	5.52356	6.16993
PcMT	575	46	71	5.55459	6.16993
PcMT	576	46	72	5.55459	6.18982
PcMT	577	47	73	5.58496	6.20945
PcMT	578	45	72	5.52356	6.18982
PcMT	579	46	72	5.55459	6.18982
PcMT	580	47	72	5.58496	6.18982
PcMT	581	47	72	5.58496	6.18982
PcMT	582	47	72	5.58496	6.18982
PcMT	583	44	71	5.49185	6.16993
PcMT	584	35	71	5.16993	6.16993
PcMT	585	43	71	5.45943	6.16993
PcMT	586	44	71	5.49185	6.16993
PcMT	587	45	71	5.52356	6.16993
PcMT	588	44	68	5.49185	6.10852
PcMT	589	47	68	5.58496	6.10852
PcMT	590	19	1	4.32193	1
PcMT	591	23	1	4.58496	1
PcMT	592	43	63	5.45943	6
PcMT	593	47	62	5.58496	5.97728
PcMT	594	44	64	5.49185	6.02237
PcMT	595	47	64	5.58496	6.02237
PcMT	596	51	73	5.70044	6.20945
PcMT	597	44	74	5.49185	6.22882
PcMT	598	51	75	5.70044	6.24793
PcMT	599	53	75	5.75489	6.24793
PcMT	600	54	76	5.78136	6.26679
PcMT	601	55	76	5.80735	6.26679
PcMT	602	91	76	6.52356	6.26679
PcMT	603	92	81	6.53916	6.35755
PcMT	604	94	81	6.56986	6.35755
PcMT	605	88	82	6.47573	6.37504
PcMT	606	89	83	6.49185	6.39232
PcMT	607	93	82	6.55459	6.37504
PcMT	608	95	80	6.58496	6.33985
PcMT	609	113	77	6.83289	6.2854
PcMT	610	131	76	7.04439	6.26679
PcMT	611	110	74	6.79442	6.22882
PcMT	612	130	73	7.03342	6.20945
PcMT	613	129	73	7.02237	6.20945
PcMT	614	102	73	6.6865	6.20945
PcMT	615	108	74	6.76818	6.22882
PcMT	616	120	73	6.91886	6.20945
PcMT	617	130	73	7.03342	6.20945
PcMT	618	130	74	7.03342	6.22882
PcMT	619	131	74	7.04439	6.22882
PcMT	620	129	75	7.02237	6.24793
PcMT	621	120	75	6.91886	6.24793
PcMT	622	129	77	7.02237	6.2854
PcMT	623	142	77	7.15987	6.2854
PcMT	624	147	74	7.20945	6.22882
PcMT	625	140	74	7.13955	6.22882
PcMT	626	144	74	7.17991	6.22882
PcMT	627	148	73	7.21917	6.20945
PcMT	628	146	72	7.19967	6.18982
PcMT	629	114	72	6.84549	6.18982
PcMT	630	155	72	7.2854	6.18982
PcMT	631	212	72	7.73471	6.18982
PcMT	632	214	72	7.74819	6.18982
PcMT	633	214	72	7.74819	6.18982
PcMT	634	180	72	7.49985	6.18982
PcMT	635	213	72	7.74147	6.18982
PcMT	636	214	72	7.74819	6.18982
PcMT	637	213	73	7.74147	6.20945
PcMT	638	214	73	7.74819	6.20945
PcMT	639	208	73	7.70736	6.20945
PcMT	640	201	72	7.65821	6.18982
PcMT	641	204	70	7.67948	6.14975
PcMT	642	176	0	7.46761	0
PcMT	643	179	0	7.49185	0
PcMT	644	206	68	7.69349	6.10852
PcMT	645	196	68	7.62205	6.10852
PcMT	646	207	69	7.70044	6.12928
PcMT	647	213	69	7.74147	6.12928
PcMT	648	213	68	7.74147	6.10852
PcMT	649	208	65	7.70736	6.04439
PcMT	650	210	65	7.7211	6.04439
PcMT	651	176	64	7.46761	6.02237
PcMT	652	177	64	7.47573	6.02237
PcMT	653	207	64	7.70044	6.02237
PcMT	654	424	64	8.73132	6.02237
PcMT	655	430	60	8.75154	5.93074
PcMT	656	417	60	8.70736	5.93074
PcMT	657	434	58	8.76487	5.88264
PcMT	658	444	59	8.79766	5.90689
PcMT	659	440	59	8.78463	5.90689
PcMT	660	480	57	8.90989	5.85798
PcMT	661	317	57	8.31288	5.85798
PcMT	662	346	58	8.43879	5.88264
PcMT	663	402	55	8.65464	5.80735
PcMT	664	411	56	8.6865	5.83289
PcMT	665	476	56	8.89785	5.83289
PcMT	666	439	56	8.78136	5.83289
PcMT	667	448	51	8.81057	5.70044
PcMT	668	485	55	8.92481	5.80735
PcMT	669	1792	91	10.8082	6.52356
PcMT	670	1821	90	10.8313	6.50779
PcMT	671	1879	95	10.8765	6.58496
PcMT	672	1953	109	10.9322	6.78136
PcMT	673	1960	114	10.9374	6.84549
PcMT	674	1976	144	10.9491	7.17991
PcMT	675	1973	155	10.9469	7.2854
PcMT	676	1961	182	10.9381	7.5157
PcMT	677	1962	204	10.9388	7.67948
PcMT	678	1939	206	10.9218	7.69349
PcMT	679	1984	208	10.9549	7.70736
PcMT	680	1777	218	10.796	7.77479
PcMT	681	1989	221	10.9586	7.79442
PcMT	682	1982	247	10.9535	7.9542
PcMT	683	1978	247	10.9506	7.9542
PcMT	684	1923	246	10.9099	7.94837
PcMT	685	1884	246	10.8803	7.94837
PcMT	686	352	0	8.46352	0
PcMT	687	391	5	8.61471	2.58496
PcMT	688	1913	302	10.9024	8.24317
PcMT	689	1965	324	10.941	8.3443
PcMT	690	1996	337	10.9636	8.40088
PcMT	691	1997	407	10.9643	8.67243
PcMT	692	1973	457	10.9469	8.8392
PcMT	693	1985	471	10.9556	8.88264
PcMT	694	1980	471	10.952	8.88264
PcMT	695	1983	506	10.9542	8.98584
PcMT	696	439	105	8.78136	6.72792
PcMT	697	1920	583	10.9076	9.18982
PcMT	698	2015	589	10.9773	9.20457
PcMT	699	2029	605	10.9873	9.24317
PcMT	700	1974	611	10.9476	9.25739
PcMT	701	2031	616	10.9887	9.26913
PcMT	702	1921	623	10.9084	9.2854
PcMT	703	1954	665	10.933	9.37938
PcMT	704	2046	694	10.9993	9.44087
PcMT	705	2049	709	11.0014	9.47168
PcMT	706	2022	774	10.9823	9.59805
PcMT	707	1981	787	10.9527	9.62205
PcMT	708	1992	840	10.9607	9.71596
PcMT	709	1962	874	10.9388	9.77314
PcMT	710	1869	893	10.8688	9.80413
PcMT	711	2057	913	11.007	9.83605
PcMT	712	1645	939	10.6847	9.87652
PcMT	713	2084	972	11.0258	9.9263
PcMT	714	1776	989	10.7952	9.95128
PcMT	715	2057	1050	11.007	10.0375
PcMT	716	2072	1087	11.0175	10.0875
PcMT	717	2090	1092	11.03	10.0941
PcMT	718	2063	1125	11.0112	10.137
PcMT	719	2056	1164	11.0063	10.1861
PcMT	720	2052	1198	11.0035	10.2276
PcMT	721	2061	1209	11.0098	10.2408
PcMT	722	1996	1240	10.9636	10.2773
PcMT	723	2064	1295	11.0119	10.3399
PcMT	724	1911	1346	10.9009	10.3955
PcMT	725	2055	1363	11.0056	10.4136
PcMT	726	2073	1390	11.0182	10.4419
PcMT	727	2020	1413	10.9809	10.4656
PcMT	728	2087	1422	11.0279	10.4747
PcMT	729	2041	1444	10.9958	10.4969
PcMT	730	2022	1485	10.9823	10.5372
PcMT	731	1965	1489	10.941	10.5411
PcMT	732	2056	1507	11.0063	10.5584
PcMT	733	1981	1519	10.9527	10.5699
PcMT	734	2000	1548	10.9665	10.5971
PcMT	735	2071	1581	11.0168	10.6275
PcMT	736	2094	1620	11.0327	10.6627
PcMT	737	2091	1668	11.0307	10.7048
PcMT	738	2072	1687	11.0175	10.7211
PcMT	739	961	1715	9.90989	10.7448
PcMT	740	1360	1748	10.4105	10.7723
PcMT	741	1878	1793	10.8757	10.809
PcMT	742	1996	1843	10.9636	10.8486
PcMT	743	1959	1860	10.9366	10.8619
PcMT	744	1903	1871	10.8948	10.8704
PcMT	745	1998	1883	10.9651	10.8796
PcMT	746	1990	1931	10.9593	10.9159
PcMT	747	1662	1943	10.6996	10.9248
PcMT	748	2021	1966	10.9816	10.9418
PcMT	749	2065	1980	11.0126	10.952
PcMT	750	2078	1987	11.0217	10.9571
PcMT	751	2061	2017	11.0098	10.9787
PcMT	752	2108	2076	11.0423	11.0203
PcMT	753	2096	2149	11.0341	11.0701
PcMT	754	2105	2157	11.0403	11.0755
PcMT	755	1915	2204	10.9039	11.1066
PcMT	756	2039	2281	10.9944	11.1561
PcMT	757	2031	2326	10.9887	11.1843
PcMT	758	2111	2336	11.0444	11.1904
PcMT	759	2087	2395	11.0279	11.2264
PcMT	760	2079	2435	11.0224	11.2503
PcMT	761	2099	2436	11.0362	11.2509
PcMT	762	2097	2476	11.0348	11.2744
PcMT	763	2088	2496	11.0286	11.286
PcMT	764	2105	2523	11.0403	11.3015
PcMT	765	2107	2597	11.0417	11.3432
PcMT	766	1973	2622	10.9469	11.357
PcMT	767	1938	2659	10.9211	11.3772
PcMT	768	1983	2681	10.9542	11.3891
PcMT	769	1857	2714	10.8595	11.4067
PcMT	770	2040	2759	10.9951	11.4305
PcMT	771	2127	2784	11.0553	11.4435
PcMT	772	2121	2811	11.0512	11.4574
PcMT	773	2073	2835	11.0182	11.4696
PcMT	774	2056	2873	11.0063	11.4888
PcMT	775	2047	2893	11	11.4988
PcMT	776	2104	2897	11.0396	11.5008
PcMT	777	2073	2947	11.0182	11.5255
PcMT	778	2105	2974	11.0403	11.5387
PcMT	779	2082	3006	11.0244	11.5541
PcMT	780	2102	3012	11.0382	11.557
PcMT	781	2075	3040	11.0196	11.5703
PcMT	782	1979	3050	10.9513	11.5751
PcMT	783	1820	3124	10.8305	11.6096
PcMT	784	2107	3145	11.0417	11.6193
PcMT	785	2117	3181	11.0485	11.6357
PcMT	786	2068	3195	11.0147	11.6421
PcMT	787	2075	3198	11.0196	11.6434
PcMT	788	2093	3221	11.032	11.6537
PcMT	789	2011	3228	10.9744	11.6569
PcMT	790	2016	3240	10.978	11.6622
PcMT	791	2137	3266	11.062	11.6738
PcMT	792	2116	3306	11.0478	11.6913
PcMT	793	2157	3325	11.0755	11.6996
PcMT	794	2171	3328	11.0848	11.7009
PcMT	795	2151	3342	11.0715	11.7069
PcMT	796	2003	3347	10.9687	11.7091
PcMT	797	2156	3360	11.0748	11.7147
PcMT	798	2163	3372	11.0795	11.7198
PcMT	799	2162	3375	11.0788	11.7211
PcMT	800	2126	3425	11.0546	11.7423
PcMT	801	2132	3467	11.0587	11.7599
PcMT	802	2103	3523	11.0389	11.783
PcMT	803	1909	3517	10.8994	11.7805
PcMT	804	1749	3519	10.7731	11.7814
PcMT	805	412	35	8.69	5.16993
PcMT	806	2116	3601	11.0478	11.8146
PcMT	807	2012	3625	10.9751	11.8242
PcMT	808	2005	3642	10.9701	11.8309
PcMT	809	2123	3678	11.0526	11.8451
PcMT	810	2004	3724	10.9694	11.863
PcMT	811	2108	3744	11.0423	11.8708
PcMT	812	2124	3747	11.0532	11.8719
PcMT	813	2172	3755	11.0855	11.875
PcMT	814	1714	3764	10.744	11.8784
PcMT	815	2072	3800	11.0175	11.8922
PcMT	816	2024	3833	10.9837	11.9046
PcMT	817	1828	3861	10.8368	11.9151
PcMT	818	2106	3898	11.041	11.9289
PcMT	819	2162	3915	11.0788	11.9352
PcMT	820	2092	3943	11.0314	11.9454
PcMT	821	2163	3944	11.0795	11.9458
PcMT	822	2168	3955	11.0828	11.9498
PcMT	823	2024	3977	10.9837	11.9578
PcMT	824	2041	4016	10.9958	11.9719
PcMT	825	2110	4048	11.0437	11.9833
PcMT	826	2077	4045	11.021	11.9823
PcMT	827	2175	4071	11.0875	11.9915
PcMT	828	2062	4070	11.0105	11.9912
PcMT	829	2154	4084	11.0735	11.9961
PcMT	830	2122	4085	11.0519	11.9965
PcMT	831	2176	4076	11.0881	11.9933
PcMT	832	2173	4075	11.0861	11.9929
PcMT	833	2164	4087	11.0802	11.9972
PcMT	834	2194	4118	11.1	12.0081
PcMT	835	2140	4134	11.0641	12.0137
PcMT	836	2076	4111	11.0203	12.0056
PcMT	837	2143	4134	11.0661	12.0137
PcMT	838	2165	4148	11.0808	12.0185
PcMT	839	2149	4154	11.0701	12.0206
PcMT	840	2185	4115	11.0941	12.007
PcMT	841	2164	4110	11.0802	12.0053
PcMT	842	2178	4120	11.0895	12.0088
PcMT	843	2204	4054	11.1066	11.9855
PcMT	844	2202	4060	11.1053	11.9876
PcMT	845	2175	4078	11.0875	11.994
PcMT	846	2198	4100	11.1026	12.0018
PcMT	847	2165	4067	11.0808	11.9901
PcMT	848	2206	4075	11.1079	11.9929
PcMT	849	2202	4131	11.1053	12.0126
PcMT	850	2180	4164	11.0908	12.0241
PcMT	851	2122	4203	11.0519	12.0375
PcMT	852	2135	4277	11.0607	12.0627
PcMT	853	2159	4330	11.0768	12.0805
PcMT	854	2148	4321	11.0694	12.0775
PcMT	855	2137	4359	11.062	12.0901
PcMT	856	2103	4417	11.0389	12.1092
PcMT	857	2157	4393	11.0755	12.1013
PcMT	858	2095	4411	11.0334	12.1072
PcMT	859	2185	4374	11.0941	12.0951
PcMT	860	2185	4392	11.0941	12.101
PcMT	861	2172	4434	11.0855	12.1147
PcMT	862	2157	4415	11.0755	12.1085
PcMT	863	2188	4408	11.0961	12.1062
PcMT	864	2064	4394	11.0119	12.1016
PcMT	865	2185	4404	11.0941	12.1049
PcMT	866	2090	4392	11.03	12.101
PcMT	867	2185	4376	11.0941	12.0957
PcMT	868	2135	4465	11.0607	12.1248
PcMT	869	2095	4443	11.0334	12.1176
PcMT	870	2152	4419	11.0721	12.1098
PcMT	871	2126	4413	11.0546	12.1079
PcMT	872	2105	4421	11.0403	12.1105
PcMT	873	2153	4417	11.0728	12.1092
PcMT	874	2166	4403	11.0815	12.1046
PcMT	875	2167	4367	11.0821	12.0928
PcMT	876	2115	4348	11.0471	12.0865
PcMT	877	2182	4321	11.0921	12.0775
PcMT	878	2155	4298	11.0741	12.0698
PcMT	879	1917	4280	10.9054	12.0637
PcMT	880	353	41	8.46761	5.39232
PcMT	881	449	1	8.81378	1
PcMT	882	414	12	8.69697	3.70044
PcMT	883	2062	4284	11.0105	12.0651
PcMT	884	1985	4327	10.9556	12.0795
PcMT	885	2163	4330	11.0795	12.0805
PcMT	886	2158	4349	11.0761	12.0868
PcMT	887	2186	4384	11.0947	12.0984
PcMT	888	2154	4370	11.0735	12.0937
PcMT	889	2138	4379	11.0627	12.0967
PcMT	890	2105	4377	11.0403	12.0961
PcMT	891	2128	4370	11.056	12.0937
PcMT	892	2135	4380	11.0607	12.097
PcMT	893	2183	4385	11.0928	12.0987
PcMT	894	2093	4361	11.032	12.0908
PcMT	895	2153	4324	11.0728	12.0785
PcMT	896	2173	4292	11.0861	12.0678
PcMT	897	2157	4314	11.0755	12.0751
PcMT	898	2198	4299	11.1026	12.0701
PcMT	899	2118	4287	11.0492	12.0661
PcMT	900	2137	4236	11.062	12.0488
PcMT	901	1996	4223	10.9636	12.0444
PcMT	902	710	264	9.47371	8.04985
PcMT	903	2135	4016	11.0607	11.9719
PcMT	904	1970	4022	10.9447	11.9741
PcMT	905	2196	4028	11.1013	11.9762
PcMT	906	2189	4026	11.0967	11.9755
PcMT	907	1977	3960	10.9498	11.9516
PcMT	908	497	47	8.96	5.58496
PcMT	909	2165	4097	11.0808	12.0007
PcMT	910	2108	4137	11.0423	12.0147
PcMT	911	2107	4175	11.0417	12.0279
PcMT	912	2230	4208	11.1235	12.0393
PcMT	913	2224	4248	11.1196	12.0529
PcMT	914	2184	4269	11.0934	12.06
PcMT	915	2106	4256	11.041	12.0556
PcMT	916	2215	4236	11.1137	12.0488
PcMT	917	2161	4236	11.0782	12.0488
PcMT	918	2047	4203	11	12.0375
PcMT	919	2207	4222	11.1085	12.0441
PcMT	920	2219	4197	11.1163	12.0355
PcMT	921	2203	4141	11.1059	12.0161
PcMT	922	2147	3866	11.0688	11.917
PcMT	923	2154	3829	11.0735	11.9031
PcMT	924	2114	3806	11.0464	11.8944
PcMT	925	1833	3727	10.8408	11.8642
PcMT	926	2169	3746	11.0835	11.8715
PcMT	927	2190	3768	11.0974	11.88
PcMT	928	2109	3767	11.043	11.8796
PcMT	929	2156	3764	11.0748	11.8784
PcMT	930	537	16	9.07146	4.08746
PcMT	931	2124	3942	11.0532	11.9451
PcMT	932	2176	3961	11.0881	11.952
PcMT	933	2141	3991	11.0647	11.9629
PcMT	934	2179	4034	11.0901	11.9784
PcMT	935	1756	4045	10.7789	11.9823
PcMT	936	2056	4061	11.0063	11.988
PcMT	937	2073	4080	11.0182	11.9947
PcMT	938	2049	4090	11.0014	11.9982
PcMT	939	2067	4059	11.014	11.9873
PcMT	940	2146	4059	11.0681	11.9873
PcMT	941	2178	4056	11.0895	11.9862
PcMT	942	2020	4070	10.9809	11.9912
PcMT	943	2223	4106	11.1189	12.0039
PcMT	944	2248	4123	11.1351	12.0098
PcMT	945	2245	4154	11.1331	12.0206
PcMT	946	2206	4160	11.1079	12.0227
PcMT	947	2152	4200	11.0721	12.0365
PcMT	948	2138	4159	11.0627	12.0224
PcMT	949	2193	4137	11.0993	12.0147
PcMT	950	383	57	8.58496	5.85798
PcMT	951	2171	4241	11.0848	12.0505
PcMT	952	2187	4267	11.0954	12.0593
PcMT	953	1910	4309	10.9001	12.0735
PcMT	954	2177	4326	11.0888	12.0792
PcMT	955	2109	4352	11.043	12.0878
PcMT	956	1823	4350	10.8329	12.0871
PcMT	957	2144	4329	11.0668	12.0802
PcMT	958	2244	4335	11.1325	12.0821
PcMT	959	2237	4285	11.128	12.0654
PcMT	960	2241	4281	11.1306	12.0641
PcMT	961	1850	4263	10.8541	12.058
PcMT	962	2150	4257	11.0708	12.056
PcMT	963	2233	4246	11.1254	12.0522
PcMT	964	2124	4243	11.0532	12.0512
PcMT	965	2242	4264	11.1312	12.0583
PcMT	966	2216	4244	11.1144	12.0515
PcMT	967	2238	4284	11.1286	12.0651
PcMT	968	2196	4304	11.1013	12.0718
PcMT	969	2151	4314	11.0715	12.0751
PcMT	970	2184	4331	11.0934	12.0808
PcMT	971	2142	4299	11.0654	12.0701
PcMT	972	2194	4288	11.1	12.0664
PcMT	973	2170	4288	11.0841	12.0664
PcMT	974	2212	4261	11.1118	12.0573
PcMT	975	2101	4256	11.0375	12.0556
PcMT	976	2103	4230	11.0389	12.0468
PcMT	977	2189	4240	11.0967	12.0502
PcMT	978	1767	4249	10.7879	12.0532
PcMT	979	1763	4254	10.7846	12.0549
PcMT	980	2235	4221	11.1267	12.0437
PcMT	981	2237	4200	11.128	12.0365
PcMT	982	2234	4215	11.1261	12.0417
PcMT	983	2207	4191	11.1085	12.0334
PcMT	984	2186	4166	11.0947	12.0248
PcMT	985	2211	4151	11.1111	12.0196
PcMT	986	2097	4142	11.0348	12.0165
PcMT	987	2214	4153	11.1131	12.0203
PcMT	988	2243	4162	11.1319	12.0234
PcMT	989	2222	4177	11.1183	12.0286
PcMT	990	2047	4137	11	12.0147
PcMT	991	2224	4149	11.1196	12.0189
PcMT	992	2254	4158	11.1389	12.022
PcMT	993	2237	4165	11.128	12.0244
PcMT	994	2182	4213	11.0921	12.041
PcMT	995	2208	4222	11.1092	12.0441
PcMT	996	1983	4248	10.9542	12.0529
PcMT	997	2182	4279	11.0921	12.0634
PcMT	998	2200	4277	11.1039	12.0627
PcMT	999	2024	4285	10.9837	12.0654
PcMT	1000	2250	4245	11.1364	12.0519
PcMT	1001	2263	4216	11.1447	12.042
PcMT	1002	2249	4190	11.1357	12.0331
PcMT	1003	2197	4211	11.102	12.0403
PcMT	1004	2178	4221	11.0895	12.0437
PcMT	1005	2242	4166	11.1312	12.0248
PcMT	1006	2251	4128	11.137	12.0116
PcMT	1007	2243	4096	11.1319	12.0004
PcMT	1008	2242	4025	11.1312	11.9751
PcMT	1009	2249	3975	11.1357	11.9571
PcMT	1010	2202	3966	11.1053	11.9538
PcMT	1011	1917	3903	10.9054	11.9307
PcMT	1012	2079	3858	11.0224	11.914
PcMT	1013	2239	3831	11.1293	11.9039
PcMT	1014	2223	3806	11.1189	11.8944
PcMT	1015	2224	3808	11.1196	11.8952
PcMT	1016	2232	3792	11.1248	11.8891
PcMT	1017	2251	3742	11.137	11.87
PcMT	1018	2225	3786	11.1202	11.8868
PcMT	1019	2250	3853	11.1364	11.9121
PcMT	1020	2234	3835	11.1261	11.9054
PcMT	1021	2016	3829	10.978	11.9031
PcMT	1022	2210	3827	11.1105	11.9024
PcMT	1023	2219	3842	11.1163	11.908
PcMT	1024	2209	3790	11.1098	11.8884
PcMT	1025	2221	3799	11.1176	11.8918
PcMT	1026	2218	3832	11.1157	11.9043
PcMT	1027	2225	3851	11.1202	11.9114
PcMT	1028	2198	3838	11.1026	11.9065
PcMT	1029	2168	3815	11.0828	11.8978
PcMT	1030	2085	3819	11.0265	11.8994
PcMT	1031	2213	3845	11.1124	11.9091
PcMT	1032	2245	3829	11.1331	11.9031
PcMT	1033	2065	3794	11.0126	11.8899
PcMT	1034	2242	3805	11.1312	11.8941
PcMT	1035	2190	3818	11.0974	11.899
PcMT	1036	2248	3807	11.1351	11.8948
PcMT	1037	2244	3824	11.1325	11.9012
PcMT	1038	2130	3839	11.0573	11.9069
PcMT	1039	2197	3832	11.102	11.9043
PcMT	1040	2246	3836	11.1338	11.9058
PcMT	1041	2235	3828	11.1267	11.9028
PcMT	1042	2194	3814	11.1	11.8975
PcMT	1043	2204	3808	11.1066	11.8952
PcMT	1044	2204	3791	11.1066	11.8887
PcMT	1045	2247	3776	11.1344	11.883
PcMT	1046	2167	3754	11.0821	11.8746
PcMT	1047	2249	3746	11.1357	11.8715
PcMT	1048	2261	3769	11.1434	11.8803
PcMT	1049	2225	3815	11.1202	11.8978
PcMT	1050	2247	3811	11.1344	11.8963
PcMT	1051	2228	3798	11.1222	11.8914
PcMT	1052	2239	3821	11.1293	11.9001
PcMT	1053	2229	3884	11.1228	11.9237
PcMT	1054	2259	3880	11.1421	11.9222
PcMT	1055	2249	3881	11.1357	11.9226
PcMT	1056	2263	3890	11.1447	11.9259
PcMT	1057	2245	3878	11.1331	11.9215
PcMT	1058	2195	3876	11.1007	11.9207
PcMT	1059	1982	3853	10.9535	11.9121
PcMT	1060	2256	3838	11.1402	11.9065
PcMT	1061	2264	3814	11.1453	11.8975
PcMT	1062	2247	3785	11.1344	11.8865
PcMT	1063	2277	3777	11.1536	11.8834
PcMT	1064	2069	3751	11.0154	11.8734
PcMT	1065	2220	3749	11.117	11.8727
PcMT	1066	2013	3777	10.9758	11.8834
PcMT	1067	2263	3761	11.1447	11.8773
PcMT	1068	2268	3768	11.1478	11.88
PcMT	1069	2229	3823	11.1228	11.9009
PcMT	1070	2174	3831	11.0868	11.9039
PcMT	1071	2232	3812	11.1248	11.8967
PcMT	1072	2198	3841	11.1026	11.9076
PcMT	1073	2196	3834	11.1013	11.905
PcMT	1074	2191	3838	11.098	11.9065
PcMT	1075	2197	3802	11.102	11.8929
PcMT	1076	2222	3783	11.1183	11.8857
PcMT	1077	2169	3788	11.0835	11.8876
PcMT	1078	2197	3808	11.102	11.8952
PcMT	1079	2278	3812	11.1542	11.8967
PcMT	1080	2263	3807	11.1447	11.8948
PcMT	1081	2150	3861	11.0708	11.9151
PcMT	1082	2256	3846	11.1402	11.9095
PcMT	1083	2205	3881	11.1072	11.9226
PcMT	1084	2232	3897	11.1248	11.9285
PcMT	1085	2214	3935	11.1131	11.9425
PcMT	1086	2259	3968	11.1421	11.9546
PcMT	1087	2230	3958	11.1235	11.9509
PcMT	1088	2220	3958	11.117	11.9509
PcMT	1089	2243	3950	11.1319	11.948
PcMT	1090	2256	3956	11.1402	11.9502
PcMT	1091	2190	3953	11.0974	11.9491
PcMT	1092	2181	3949	11.0914	11.9476
PcMT	1093	1717	3925	10.7465	11.9388
PcMT	1094	2272	3904	11.1504	11.9311
PcMT	1095	2267	3872	11.1472	11.9192
PcMT	1096	2260	3852	11.1427	11.9118
PcMT	1097	2275	3837	11.1523	11.9061
PcMT	1098	2228	3771	11.1222	11.8811
PcMT	1099	2219	3785	11.1163	11.8865
PcMT	1100	2226	3787	11.1209	11.8872
PcMT	1101	2221	3781	11.1176	11.8849
PcMT	1102	2187	3764	11.0954	11.8784
PcMT	1103	2220	3733	11.117	11.8665
PcMT	1104	2232	3727	11.1248	11.8642
PcMT	1105	2238	3717	11.1286	11.8603
PcMT	1106	2259	3724	11.1421	11.863
PcMT	1107	2194	3698	11.1	11.8529
PcMT	1108	2170	3681	11.0841	11.8463
PcMT	1109	1918	3725	10.9061	11.8634
PcMT	1110	2269	3739	11.1485	11.8688
PcMT	1111	2279	3748	11.1548	11.8723
PcMT	1112	2261	3756	11.1434	11.8754
PcMT	1113	2190	3789	11.0974	11.888
PcMT	1114	1878	3784	10.8757	11.8861
PcMT	1115	1992	3751	10.9607	11.8734
PcMT	1116	2207	3755	11.1085	11.875
PcMT	1117	2233	3705	11.1254	11.8556
PcMT	1118	1974	3705	10.9476	11.8556
PcMT	1119	2164	3702	11.0802	11.8545
PcMT	1120	2242	3705	11.1312	11.8556
PcMT	1121	2233	3738	11.1254	11.8684
PcMT	1122	2247	3733	11.1344	11.8665
PcMT	1123	2262	3735	11.144	11.8673
PcMT	1124	2265	3741	11.1459	11.8696
PcMT	1125	2235	3733	11.1267	11.8665
PcMT	1126	2238	3764	11.1286	11.8784
PcMT	1127	1937	3756	10.9204	11.8754
PcMT	1128	2206	3741	11.1079	11.8696
PcMT	1129	2193	3699	11.0993	11.8533
PcMT	1130	2213	3691	11.1124	11.8502
PcMT	1131	2226	3689	11.1209	11.8494
PcMT	1132	2272	3665	11.1504	11.84
PcMT	1133	2254	3684	11.1389	11.8474
PcMT	1134	2170	3685	11.0841	11.8478
PcMT	1135	2269	3682	11.1485	11.8467
PcMT	1136	2213	3675	11.1124	11.8439
PcMT	1137	2249	3668	11.1357	11.8412
PcMT	1138	2231	3662	11.1241	11.8388
PcMT	1139	2258	3660	11.1415	11.838
PcMT	1140	2170	3702	11.0841	11.8545
PcMT	1141	2244	3694	11.1325	11.8514
PcMT	1142	2255	3688	11.1396	11.849
PcMT	1143	2271	3685	11.1497	11.8478
PcMT	1144	2284	3653	11.158	11.8353
PcMT	1145	2266	3675	11.1466	11.8439
PcMT	1146	2259	3682	11.1421	11.8467
PcMT	1147	2247	3669	11.1344	11.8416
PcMT	1148	2246	3700	11.1338	11.8537
PcMT	1149	2260	3726	11.1427	11.8638
PcMT	1150	2264	3735	11.1453	11.8673
PcMT	1151	2227	3778	11.1215	11.8838
PcMT	1152	2229	3752	11.1228	11.8738
PcMT	1153	2170	3723	11.0841	11.8626
PcMT	1154	2117	3734	11.0485	11.8669
PcMT	1155	2196	3778	11.1013	11.8838
PcMT	1156	2220	3793	11.117	11.8895
PcMT	1157	2269	3836	11.1485	11.9058
PcMT	1158	2274	3885	11.1517	11.9241
PcMT	1159	2249	3903	11.1357	11.9307
PcMT	1160	2253	3896	11.1383	11.9281
PcMT	1161	2070	3927	11.0161	11.9396
PcMT	1162	2131	3902	11.058	11.9304
PcMT	1163	2225	3887	11.1202	11.9248
PcMT	1164	2230	3903	11.1235	11.9307
PcMT	1165	2247	3902	11.1344	11.9304
PcMT	1166	2172	3865	11.0855	11.9166
PcMT	1167	2194	3868	11.1	11.9177
PcMT	1168	2195	3836	11.1007	11.9058
PcMT	1169	2258	3798	11.1415	11.8914
PcMT	1170	2269	3814	11.1485	11.8975
PcMT	1171	2238	3805	11.1286	11.8941
PcMT	1172	2269	3774	11.1485	11.8823
PcMT	1173	2026	3754	10.9851	11.8746
PcMT	1174	2171	3738	11.0848	11.8684
PcMT	1175	2183	3730	11.0928	11.8653
PcMT	1176	2092	3688	11.0314	11.849
PcMT	1177	2038	3661	10.9936	11.8384
PcMT	1178	2095	3676	11.0334	11.8443
PcMT	1179	2060	3675	11.0091	11.8439
PcMT	1180	2219	3641	11.1163	11.8305
PcMT	1181	2164	3626	11.0802	11.8246
PcMT	1182	2196	3672	11.1013	11.8427
PcMT	1183	1359	3694	10.4094	11.8514
PcMT	1184	1856	3698	10.8588	11.8529
PcMT	1185	2261	3753	11.1434	11.8742
PcMT	1186	2275	3798	11.1523	11.8914
PcMT	1187	2229	3758	11.1228	11.8761
PcMT	1188	1902	3758	10.8941	11.8761
PcMT	1189	2276	3812	11.1529	11.8967
PcMT	1190	2157	3816	11.0755	11.8982
PcMT	1191	1952	3813	10.9315	11.8971
PcMT	1192	2200	3798	11.1039	11.8914
PcMT	1193	2271	3776	11.1497	11.883
PcMT	1194	2267	3803	11.1472	11.8933
PcMT	1195	2031	3851	10.9887	11.9114
PcMT	1196	2162	3887	11.0788	11.9248
PcMT	1197	2129	3904	11.0566	11.9311
PcMT	1198	2214	3923	11.1131	11.9381
PcMT	1199	2178	3885	11.0895	11.9241
PcMT	1200	2241	3862	11.1306	11.9155
PcMT	1201	2216	3861	11.1144	11.9151
PcMT	1202	2220	3837	11.117	11.9061
PcMT	1203	2286	3769	11.1592	11.8803
PcMT	1204	2228	3729	11.1222	11.865
PcMT	1205	2209	3699	11.1098	11.8533
PcMT	1206	2246	3711	11.1338	11.858
PcMT	1207	2129	3705	11.0566	11.8556
PcMT	1208	2261	3670	11.1434	11.842
PcMT	1209	2264	3694	11.1453	11.8514
PcMT	1210	2224	3708	11.1196	11.8568
PcMT	1211	2230	3718	11.1235	11.8607
PcMT	1212	2278	3723	11.1542	11.8626
PcMT	1213	2275	3708	11.1523	11.8568
PcMT	1214	2260	3714	11.1427	11.8591
PcMT	1215	2112	3731	11.0451	11.8657
PcMT	1216	2206	3729	11.1079	11.865
PcMT	1217	2260	3721	11.1427	11.8619
PcMT	1218	2070	3719	11.0161	11.8611
PcMT	1219	2288	3691	11.1605	11.8502
PcMT	1220	2288	3700	11.1605	11.8537
PcMT	1221	2222	3699	11.1183	11.8533
PcMT	1222	2150	3690	11.0708	11.8498
PcMT	1223	2250	3690	11.1364	11.8498
PcMT	1224	2232	3694	11.1248	11.8514
PcMT	1225	1999	3730	10.9658	11.8653
PcMT	1226	2206	3754	11.1079	11.8746
PcMT	1227	2144	3750	11.0668	11.8731
PcMT	1228	2289	3731	11.1611	11.8657
PcMT	1229	2262	3712	11.144	11.8584
PcMT	1230	2268	3697	11.1478	11.8525
PcMT	1231	2261	3678	11.1434	11.8451
PcMT	1232	2236	3680	11.1273	11.8459
PcMT	1233	2269	3643	11.1485	11.8313
PcMT	1234	2223	3631	11.1189	11.8265
PcMT	1235	2254	3559	11.1389	11.7977
PcMT	1236	2241	3585	11.1306	11.8082
PcMT	1237	1929	3582	10.9144	11.807
PcMT	1238	2087	3575	11.0279	11.8041
PcMT	1239	2267	3582	11.1472	11.807
PcMT	1240	2243	3581	11.1319	11.8065
PcMT	1241	2253	3610	11.1383	11.8182
PcMT	1242	2281	3634	11.1561	11.8277
PcMT	1243	2249	3635	11.1357	11.8281
PcMT	1244	2274	3660	11.1517	11.838
PcMT	1245	2174	3700	11.0868	11.8537
PcMT	1246	2200	3737	11.1039	11.8681
PcMT	1247	2284	3815	11.158	11.8978
PcMT	1248	2277	3824	11.1536	11.9012
PcMT	1249	2304	3792	11.1706	11.8891
PcMT	1250	2245	3794	11.1331	11.8899
PcMT	1251	2292	3793	11.163	11.8895
PcMT	1252	2272	3814	11.1504	11.8975
PcMT	1253	2251	3833	11.137	11.9046
PcMT	1254	1942	3853	10.9241	11.9121
PcMT	1255	1878	3837	10.8757	11.9061
PcMT	1256	2294	3862	11.1643	11.9155
PcMT	1257	2253	3889	11.1383	11.9256
PcMT	1258	2247	3868	11.1344	11.9177
PcMT	1259	2261	3825	11.1434	11.9016
PcMT	1260	2236	3838	11.1273	11.9065
PcMT	1261	2199	3839	11.1033	11.9069
PcMT	1262	2221	3852	11.1176	11.9118
PcMT	1263	2274	3891	11.1517	11.9263
PcMT	1264	2268	3916	11.1478	11.9355
PcMT	1265	2255	3918	11.1396	11.9363
PcMT	1266	2279	3908	11.1548	11.9326
PcMT	1267	2242	3913	11.1312	11.9344
PcMT	1268	2252	3911	11.1376	11.9337
PcMT	1269	2105	3944	11.0403	11.9458
PcMT	1270	2175	3937	11.0875	11.9432
PcMT	1271	2221	3898	11.1176	11.9289
PcMT	1272	2257	3918	11.1408	11.9363
PcMT	1273	2219	3899	11.1163	11.9293
PcMT	1274	2161	3917	11.0782	11.9359
PcMT	1275	2116	3911	11.0478	11.9337
PcMT	1276	2234	3899	11.1261	11.9293
PcMT	1277	2203	3912	11.1059	11.9341
PcMT	1278	1390	3932	10.4419	11.9414
PcMT	1279	2160	3959	11.0775	11.9513
PcMT	1280	2266	3986	11.1466	11.9611
PcMT	1281	2304	3972	11.1706	11.956
PcMT	1282	2306	4012	11.1718	11.9705
PcMT	1283	2290	4022	11.1618	11.9741
PcMT	1284	2305	4037	11.1712	11.9794
PcMT	1285	2304	4082	11.1706	11.9954
PcMT	1286	2225	4131	11.1202	12.0126
PcMT	1287	2243	4199	11.1319	12.0362
PcMT	1288	2222	4218	11.1183	12.0427
PcMT	1289	2189	4204	11.0967	12.0379
PcMT	1290	2063	4181	11.0112	12.03
PcMT	1291	2208	4221	11.1092	12.0437
PcMT	1292	2169	4230	11.0835	12.0468
PcMT	1293	2277	4209	11.1536	12.0396
PcMT	1294	2302	4192	11.1693	12.0338
PcMT	1295	2291	4176	11.1624	12.0283
PcMT	1296	2181	4174	11.0914	12.0276
PcMT	1297	2282	4169	11.1567	12.0258
PcMT	1298	2201	4146	11.1046	12.0179
PcMT	1299	2282	4122	11.1567	12.0095
PcMT	1300	2311	4145	11.1749	12.0175
PcMT	1301	2278	4131	11.1542	12.0126
PcMT	1302	2286	4193	11.1592	12.0341
PcMT	1303	2258	4177	11.1415	12.0286
PcMT	1304	2273	4155	11.151	12.021
PcMT	1305	2242	4145	11.1312	12.0175
PcMT	1306	1971	4129	10.9454	12.0119
PcMT	1307	2267	4083	11.1472	11.9958
PcMT	1308	2234	4039	11.1261	11.9801
PcMT	1309	2270	4031	11.1491	11.9773
PcMT	1310	2282	4040	11.1567	11.9805
PcMT	1311	2266	4045	11.1466	11.9823
PcMT	1312	2303	4049	11.1699	11.9837
PcMT	1313	2289	4071	11.1611	11.9915
PcMT	1314	2260	4084	11.1427	11.9961
PcMT	1315	2224	4083	11.1196	11.9958
PcMT	1316	2251	4091	11.137	11.9986
PcMT	1317	2128	4099	11.056	12.0014
PcMT	1318	2131	4090	11.058	11.9982
PcMT	1319	1557	4079	10.6055	11.9944
PcMT	1320	2108	4068	11.0423	11.9905
PcMT	1321	2203	4064	11.1059	11.989
PcMT	1322	2242	4061	11.1312	11.988
PcMT	1323	2142	4037	11.0654	11.9794
PcMT	1324	2260	4003	11.1427	11.9672
PcMT	1325	579	29	9.17991	4.90689
PcMT	1326	2197	3991	11.102	11.9629
PcMT	1327	2258	4023	11.1415	11.9744
PcMT	1328	2079	4078	11.0224	11.994
PcMT	1329	2297	4082	11.1662	11.9954
PcMT	1330	2304	4116	11.1706	12.0074
PcMT	1331	2288	4171	11.1605	12.0265
PcMT	1332	2291	4179	11.1624	12.0293
PcMT	1333	2214	4152	11.1131	12.0199
PcMT	1334	2086	4173	11.0272	12.0272
PcMT	1335	2037	4149	10.9929	12.0189
PcMT	1336	2289	4087	11.1611	11.9972
PcMT	1337	2268	4054	11.1478	11.9855
PcMT	1338	2274	4041	11.1517	11.9809
PcMT	1339	2150	4035	11.0708	11.9787
PcMT	1340	2171	3991	11.0848	11.9629
PcMT	1341	2293	3978	11.1636	11.9582
PcMT	1342	2289	4005	11.1611	11.9679
PcMT	1343	2259	4003	11.1421	11.9672
PcMT	1344	2270	4004	11.1491	11.9676
PcMT	1345	2203	3989	11.1059	11.9622
PcMT	1346	2242	3930	11.1312	11.9407
PcMT	1347	2268	3932	11.1478	11.9414
PcMT	1348	2236	3960	11.1273	11.9516
PcMT	1349	2095	3960	11.0334	11.9516
PcMT	1350	2132	3962	11.0587	11.9524
PcMT	1351	2241	4003	11.1306	11.9672
PcMT	1352	2212	4000	11.1118	11.9661
PcMT	1353	2196	4008	11.1013	11.969
PcMT	1354	2233	4024	11.1254	11.9748
PcMT	1355	2291	4035	11.1624	11.9787
PcMT	1356	2271	4072	11.1497	11.9919
PcMT	1357	2262	4047	11.144	11.983
PcMT	1358	2203	4073	11.1059	11.9922
PcMT	1359	2171	4091	11.0848	11.9986
PcMT	1360	2233	4091	11.1254	11.9986
PcMT	1361	2083	4089	11.0251	11.9979
PcMT	1362	2277	4073	11.1536	11.9922
PcMT	1363	2298	4064	11.1668	11.989
PcMT	1364	2296	4062	11.1655	11.9883
PcMT	1365	2277	4094	11.1536	11.9996
PcMT	1366	2272	4098	11.1504	12.0011
PcMT	1367	2204	4082	11.1066	11.9954
PcMT	1368	2268	4098	11.1478	12.0011
PcMT	1369	2254	4081	11.1389	11.9951
PcMT	1370	2263	4077	11.1447	11.9936
PcMT	1371	2222	4065	11.1183	11.9894
PcMT	1372	2116	4054	11.0478	11.9855
PcMT	1373	2171	4044	11.0848	11.9819
PcMT	1374	2270	4036	11.1491	11.9791
PcMT	1375	2256	4054	11.1402	11.9855
PcMT	1376	2253	4025	11.1383	11.9751
PcMT	1377	2261	4005	11.1434	11.9679
PcMT	1378	2283	3997	11.1573	11.9651
PcMT	1379	2234	4009	11.1261	11.9694
PcMT	1380	2300	4017	11.168	11.9723
PcMT	1381	2206	4012	11.1079	11.9705
PcMT	1382	2242	3987	11.1312	11.9614
PcMT	1383	2257	3972	11.1408	11.956
PcMT	1384	2294	4004	11.1643	11.9676
PcMT	1385	2307	4014	11.1724	11.9712
PcMT	1386	2295	4016	11.1649	11.9719
PcMT	1387	2261	3978	11.1434	11.9582
PcMT	1388	2310	4016	11.1743	11.9719
PcMT	1389	2312	4060	11.1755	11.9876
PcMT	1390	2306	4058	11.1718	11.9869
PcMT	1391	2314	4083	11.1768	11.9958
PcMT	1392	2297	4076	11.1662	11.9933
PcMT	1393	2233	4025	11.1254	11.9751
PcMT	1394	2288	4020	11.1605	11.9733
PcMT	1395	2266	3978	11.1466	11.9582
PcMT	1396	2173	3929	11.0861	11.9403
PcMT	1397	2181	3859	11.0914	11.9144
PcMT	1398	2169	3773	11.0835	11.8819
PcMT	1399	2169	3754	11.0835	11.8746
PcMT	1400	789	88	9.62571	6.47573
PcMT	1401	896	55	9.80896	5.80735
PcMT	1402	2116	3407	11.0478	11.7347
PcMT	1403	1894	3515	10.888	11.7797
PcMT	1404	1936	3556	10.9196	11.7964
PcMT	1405	1937	3563	10.9204	11.7993
PcMT	1406	2294	3570	11.1643	11.8021
PcMT	1407	2296	3599	11.1655	11.8138
PcMT	1408	2262	3611	11.144	11.8186
PcMT	1409	2214	3614	11.1131	11.8198
PcMT	1410	2196	3628	11.1013	11.8254
PcMT	1411	2277	3639	11.1536	11.8297
PcMT	1412	2180	3659	11.0908	11.8376
PcMT	1413	2013	3684	10.9758	11.8474
PcMT	1414	2239	3702	11.1293	11.8545
PcMT	1415	2281	3724	11.1561	11.863
PcMT	1416	2296	3684	11.1655	11.8474
PcMT	1417	2273	3672	11.151	11.8427
PcMT	1418	2286	3699	11.1592	11.8533
PcMT	1419	2291	3689	11.1624	11.8494
PcMT	1420	2275	3687	11.1523	11.8486
PcMT	1421	2186	3699	11.0947	11.8533
PcMT	1422	2233	3725	11.1254	11.8634
PcMT	1423	2318	3734	11.1793	11.8669
PcMT	1424	2222	3745	11.1183	11.8711
PcMT	1425	1995	3751	10.9629	11.8734
PcMT	1426	2206	3768	11.1079	11.88
PcMT	1427	2306	3775	11.1718	11.8826
PcMT	1428	2300	3808	11.168	11.8952
PcMT	1429	2269	3789	11.1485	11.888
PcMT	1430	2280	3774	11.1555	11.8823
PcMT	1431	2224	3761	11.1196	11.8773
PcMT	1432	2208	3745	11.1092	11.8711
PcMT	1433	2138	3749	11.0627	11.8727
PcMT	1434	1987	3756	10.9571	11.8754
PcMT	1435	1680	3742	10.7151	11.87
PcMT	1436	2119	3754	11.0498	11.8746
PcMT	1437	2192	3773	11.0987	11.8819
PcMT	1438	2238	3752	11.1286	11.8738
PcMT	1439	1961	3729	10.9381	11.865
PcMT	1440	2250	3673	11.1364	11.8431
PcMT	1441	2271	3677	11.1497	11.8447
PcMT	1442	2275	3706	11.1523	11.856
PcMT	1443	2119	3689	11.0498	11.8494
PcMT	1444	2160	3656	11.0775	11.8364
PcMT	1445	2200	3639	11.1039	11.8297
PcMT	1446	2221	3654	11.1176	11.8357
PcMT	1447	2286	3654	11.1592	11.8357
PcMT	1448	1954	3672	10.933	11.8427
PcMT	1449	1974	3688	10.9476	11.849
PcMT	1450	2255	3668	11.1396	11.8412
PcMT	1451	2264	3699	11.1453	11.8533
PcMT	1452	2252	3691	11.1376	11.8502
PcMT	1453	2245	3677	11.1331	11.8447
PcMT	1454	2214	3705	11.1131	11.8556
PcMT	1455	2245	3682	11.1331	11.8467
PcMT	1456	2271	3674	11.1497	11.8435
PcMT	1457	2279	3660	11.1548	11.838
PcMT	1458	2218	3621	11.1157	11.8226
PcMT	1459	530	111	9.05257	6.80735
PcMT	1460	2217	3539	11.115	11.7895
PcMT	1461	2204	3557	11.1066	11.7969
PcMT	1462	2238	3568	11.1286	11.8013
PcMT	1463	2260	3584	11.1427	11.8078
PcMT	1464	2280	3555	11.1555	11.796
PcMT	1465	2258	3517	11.1415	11.7805
PcMT	1466	403	50	8.65821	5.67243
PcMT	1467	2214	3574	11.1131	11.8037
PcMT	1468	2223	3613	11.1189	11.8194
PcMT	1469	2266	3612	11.1466	11.819
PcMT	1470	2150	3632	11.0708	11.8269
PcMT	1471	2248	3639	11.1351	11.8297
PcMT	1472	2282	3622	11.1567	11.823
PcMT	1473	2263	3653	11.1447	11.8353
PcMT	1474	2246	3620	11.1338	11.8222
PcMT	1475	2265	3661	11.1459	11.8384
PcMT	1476	2162	3703	11.0788	11.8549
PcMT	1477	2158	3704	11.0761	11.8553
PcMT	1478	2130	3726	11.0573	11.8638
PcMT	1479	2256	3746	11.1402	11.8715
PcMT	1480	2243	3747	11.1319	11.8719
PcMT	1481	2280	3747	11.1555	11.8719
PcMT	1482	2221	3735	11.1176	11.8673
PcMT	1483	2097	3726	11.0348	11.8638
PcMT	1484	2179	3692	11.0901	11.8506
PcMT	1485	2200	3650	11.1039	11.8341
PcMT	1486	2153	3618	11.0728	11.8214
PcMT	1487	2290	3610	11.1618	11.8182
PcMT	1488	2283	3579	11.1573	11.8057
PcMT	1489	2286	3596	11.1592	11.8126
PcMT	1490	2274	3620	11.1517	11.8222
PcMT	1491	2271	3640	11.1497	11.8301
PcMT	1492	2283	3670	11.1573	11.842
PcMT	1493	2237	3690	11.128	11.8498
PcMT	1494	2282	3700	11.1567	11.8537
PcMT	1495	2302	3711	11.1693	11.858
PcMT	1496	2311	3691	11.1749	11.8502
PcMT	1497	2274	3686	11.1517	11.8482
PcMT	1498	2284	3686	11.158	11.8482
PcMT	1499	2280	3688	11.1555	11.849
PcMT	1500	2050	3689	11.0021	11.8494
PcMT	1501	2294	3657	11.1643	11.8368
PcMT	1502	2290	3623	11.1618	11.8234
PcMT	1503	2171	3591	11.0848	11.8106
PcMT	1504	2285	3601	11.1586	11.8146
PcMT	1505	2257	3598	11.1408	11.8134
PcMT	1506	2287	3629	11.1599	11.8258
PcMT	1507	2202	3645	11.1053	11.8321
PcMT	1508	2186	3683	11.0947	11.8471
PcMT	1509	2286	3668	11.1592	11.8412
PcMT	1510	2223	3625	11.1189	11.8242
PcMT	1511	2159	3615	11.0768	11.8202
PcMT	1512	2046	3558	10.9993	11.7973
PcMT	1513	205	88	7.6865	6.47573
PcMT	1514	341	29	8.41785	4.90689
PcMT	1515	403	27	8.65821	4.80735
PcMT	1516	2187	3551	11.0954	11.7944
PcMT	1517	2232	3580	11.1248	11.8061
PcMT	1518	2194	3643	11.1	11.8313
PcMT	1519	2202	3686	11.1053	11.8482
PcMT	1520	2196	3696	11.1013	11.8521
PcMT	1521	2270	3717	11.1491	11.8603
PcMT	1522	2270	3709	11.1491	11.8572
PcMT	1523	2227	3686	11.1215	11.8482
PcMT	1524	2252	3670	11.1376	11.842
PcMT	1525	2223	3660	11.1189	11.838
PcMT	1526	2258	3667	11.1415	11.8408
PcMT	1527	2246	3653	11.1338	11.8353
PcMT	1528	2270	3680	11.1491	11.8459
PcMT	1529	2122	3676	11.0519	11.8443
PcMT	1530	2163	3703	11.0795	11.8549
PcMT	1531	2246	3720	11.1338	11.8615
PcMT	1532	2227	3705	11.1215	11.8556
PcMT	1533	2212	3700	11.1118	11.8537
PcMT	1534	2280	3726	11.1555	11.8638
PcMT	1535	2071	3774	11.0168	11.8823
PcMT	1536	2244	3765	11.1325	11.8788
PcMT	1537	2157	3791	11.0755	11.8887
PcMT	1538	2264	3820	11.1453	11.8997
PcMT	1539	2277	3835	11.1536	11.9054
PcMT	1540	2238	3835	11.1286	11.9054
PcMT	1541	2224	3801	11.1196	11.8925
PcMT	1542	1474	3772	10.5265	11.8815
PcMT	1543	2014	3778	10.9766	11.8838
PcMT	1544	2100	3783	11.0369	11.8857
PcMT	1545	2106	3749	11.041	11.8727
PcMT	1546	2256	3694	11.1402	11.8514
PcMT	1547	2227	3699	11.1215	11.8533
PcMT	1548	2222	3637	11.1183	11.8289
PcMT	1549	1760	3621	10.7822	11.8226
PcMT	1550	2139	3635	11.0634	11.8281
PcMT	1551	2247	3653	11.1344	11.8353
PcMT	1552	2275	3672	11.1523	11.8427
PcMT	1553	2198	3672	11.1026	11.8427
PcMT	1554	2243	3671	11.1319	11.8424
PcMT	1555	2227	3648	11.1215	11.8333
PcMT	1556	2268	3673	11.1478	11.8431
PcMT	1557	2257	3677	11.1408	11.8447
PcMT	1558	2250	3680	11.1364	11.8459
PcMT	1559	2239	3675	11.1293	11.8439
PcMT	1560	2203	3735	11.1059	11.8673
PcMT	1561	2015	3729	10.9773	11.865
PcMT	1562	2114	3704	11.0464	11.8553
PcMT	1563	2289	3705	11.1611	11.8556
PcMT	1564	2272	3724	11.1504	11.863
PcMT	1565	2273	3723	11.151	11.8626
PcMT	1566	2253	3754	11.1383	11.8746
PcMT	1567	1957	3746	10.9352	11.8715
PcMT	1568	2062	3740	11.0105	11.8692
PcMT	1569	2162	3774	11.0788	11.8823
PcMT	1570	2244	3768	11.1325	11.88
PcMT	1571	2236	3778	11.1273	11.8838
PcMT	1572	2165	3835	11.0808	11.9054
PcMT	1573	2256	3801	11.1402	11.8925
PcMT	1574	2233	3803	11.1254	11.8933
PcMT	1575	2261	3795	11.1434	11.8903
PcMT	1576	2255	3768	11.1396	11.88
PcMT	1577	1749	3717	10.7731	11.8603
PcMT	1578	2228	3706	11.1222	11.856
PcMT	1579	2248	3699	11.1351	11.8533
PcMT	1580	2189	3669	11.0967	11.8416
PcMT	1581	2250	3666	11.1364	11.8404
PcMT	1582	2235	3640	11.1267	11.8301
PcMT	1583	2240	3617	11.1299	11.821
PcMT	1584	2275	3631	11.1523	11.8265
PcMT	1585	2230	3628	11.1235	11.8254
PcMT	1586	2269	3631	11.1485	11.8265
PcMT	1587	2276	3633	11.1529	11.8273
PcMT	1588	1844	3617	10.8494	11.821
PcMT	1589	2245	3604	11.1331	11.8158
PcMT	1590	2199	3576	11.1033	11.8045
PcMT	1591	2064	3537	11.0119	11.7887
PcMT	1592	2270	3500	11.1491	11.7736
PcMT	1593	2273	3470	11.151	11.7611
PcMT	1594	2260	3435	11.1427	11.7465
PcMT	1595	2273	3404	11.151	11.7334
PcMT	1596	2252	3376	11.1376	11.7215
PcMT	1597	2197	3336	11.102	11.7043
PcMT	1598	2190	3327	11.0974	11.7004
PcMT	1599	1909	3289	10.8994	11.6839
PcMT	1600	1636	3279	10.6768	11.6795
PcMT	1601	782	886	9.61287	9.79279
PcMT	1602	440	48	8.78463	5.61471
PcMT	1603	2057	2374	11.007	11.2137
PcMT	1604	2120	2374	11.0505	11.2137
PcMT	1605	2042	2374	10.9965	11.2137
PcMT	1606	2208	2391	11.1092	11.224
PcMT	1607	2223	2404	11.1189	11.2318
PcMT	1608	2066	2416	11.0133	11.239
PcMT	1609	2055	2416	11.0056	11.239
PcMT	1610	2243	2416	11.1319	11.239
PcMT	1611	2259	2416	11.1421	11.239
PcMT	1612	2268	2416	11.1478	11.239
PcMT	1613	2246	2416	11.1338	11.239
PcMT	1614	2234	2414	11.1261	11.2378
PcMT	1615	2051	2414	11.0028	11.2378
PcMT	1616	858	10	9.74651	3.45943
PcMT	1617	426	2	8.73809	1.58496
PcMT	1618	1820	2430	10.8305	11.2473
PcMT	1619	2185	2472	11.0941	11.272
PcMT	1620	2180	2511	11.0908	11.2946
PcMT	1621	2286	2540	11.1592	11.3112
PcMT	1622	2265	2557	11.1459	11.3208
PcMT	1623	2254	2602	11.1389	11.346
PcMT	1624	2084	2616	11.0258	11.3537
PcMT	1625	2135	2654	11.0607	11.3745
PcMT	1626	1969	3309	10.944	11.6926
PcMT	1627	2139	3338	11.0634	11.7052
PcMT	1628	2247	3368	11.1344	11.7181
PcMT	1629	2251	3401	11.137	11.7322
PcMT	1630	2175	3404	11.0875	11.7334
PcMT	1631	2205	3418	11.1072	11.7394
PcMT	1632	2256	3450	11.1402	11.7528
PcMT	1633	2267	3486	11.1472	11.7678
PcMT	1634	2251	3505	11.137	11.7756
PcMT	1635	2269	3571	11.1485	11.8025
PcMT	1636	2119	3596	11.0498	11.8126
PcMT	1637	2191	3625	11.098	11.8242
PcMT	1638	2233	3657	11.1254	11.8368
PcMT	1639	2238	3715	11.1286	11.8595
PcMT	1640	2262	3721	11.144	11.8619
PcMT	1641	2276	3705	11.1529	11.8556
PcMT	1642	2265	3718	11.1459	11.8607
PcMT	1643	2218	3700	11.1157	11.8537
PcMT	1644	2258	3736	11.1415	11.8677
PcMT	1645	2075	3719	11.0196	11.8611
PcMT	1646	2176	3694	11.0881	11.8514
PcMT	1647	2233	3657	11.1254	11.8368
PcMT	1648	2163	3618	11.0795	11.8214
PcMT	1649	2179	3593	11.0901	11.8114
PcMT	1650	2232	3571	11.1248	11.8025
PcMT	1651	2045	3614	10.9986	11.8198
PcMT	1652	2232	3656	11.1248	11.8364
PcMT	1653	2280	3676	11.1555	11.8443
PcMT	1654	2258	3739	11.1415	11.8688
PcMT	1655	2294	3740	11.1643	11.8692
PcMT	1656	2285	3749	11.1586	11.8727
PcMT	1657	2279	3793	11.1548	11.8895
PcMT	1658	2284	3815	11.158	11.8978
PcMT	1659	2260	3795	11.1427	11.8903
PcMT	1660	2279	3772	11.1548	11.8815
PcMT	1661	2063	3737	11.0112	11.8681
PcMT	1662	2262	3707	11.144	11.8564
PcMT	1663	2081	3700	11.0238	11.8537
PcMT	1664	2302	3681	11.1693	11.8463
PcMT	1665	2272	3737	11.1504	11.8681
PcMT	1666	2282	3744	11.1567	11.8708
PcMT	1667	2242	3756	11.1312	11.8754
PcMT	1668	2250	3761	11.1364	11.8773
PcMT	1669	2238	3758	11.1286	11.8761
PcMT	1670	2213	3737	11.1124	11.8681
PcMT	1671	2205	3704	11.1072	11.8553
PcMT	1672	1990	3672	10.9593	11.8427
PcMT	1673	2141	3674	11.0647	11.8435
PcMT	1674	2236	3669	11.1273	11.8416
PcMT	1675	2248	3709	11.1351	11.8572
PcMT	1676	2265	3761	11.1459	11.8773
PcMT	1677	2275	3777	11.1523	11.8834
PcMT	1678	2186	3789	11.0947	11.888
PcMT	1679	2206	3818	11.1079	11.899
PcMT	1680	2165	3811	11.0808	11.8963
PcMT	1681	2285	3798	11.1586	11.8914
PcMT	1682	2239	3804	11.1293	11.8937
PcMT	1683	2286	3821	11.1592	11.9001
PcMT	1684	2269	3829	11.1485	11.9031
PcMT	1685	2252	3866	11.1376	11.917
PcMT	1686	2204	3898	11.1066	11.9289
PcMT	1687	2275	3867	11.1523	11.9174
PcMT	1688	2218	3831	11.1157	11.9039
PcMT	1689	2184	3831	11.0934	11.9039
PcMT	1690	2224	3799	11.1196	11.8918
PcMT	1691	2225	3790	11.1202	11.8884
PcMT	1692	2268	3768	11.1478	11.88
PcMT	1693	2220	3762	11.117	11.8777
PcMT	1694	2253	3784	11.1383	11.8861
PcMT	1695	2244	3782	11.1325	11.8853
PcMT	1696	2240	3763	11.1299	11.8781
PcMT	1697	2274	3733	11.1517	11.8665
PcMT	1698	2254	3735	11.1389	11.8673
PcMT	1699	2240	3737	11.1299	11.8681
PcMT	1700	2224	3725	11.1196	11.8634
PcMT	1701	2267	3724	11.1472	11.863
PcMT	1702	2187	3738	11.0954	11.8684
PcMT	1703	2064	3735	11.0119	11.8673
PcMT	1704	2253	3727	11.1383	11.8642
PcMT	1705	2206	3705	11.1079	11.8556
PcMT	1706	2218	3703	11.1157	11.8549
PcMT	1707	2183	3717	11.0928	11.8603
PcMT	1708	2221	3734	11.1176	11.8669
PcMT	1709	2224	3715	11.1196	11.8595
PcMT	1710	2264	3695	11.1453	11.8517
PcMT	1711	2217	3714	11.115	11.8591
PcMT	1712	2162	3711	11.0788	11.858
PcMT	1713	2193	3659	11.0993	11.8376
PcMT	1714	2283	3716	11.1573	11.8599
PcMT	1715	2273	3728	11.151	11.8646
PcMT	1716	2235	3756	11.1267	11.8754
PcMT	1717	2285	3747	11.1586	11.8719
PcMT	1718	2245	3742	11.1331	11.87
PcMT	1719	2173	3758	11.0861	11.8761
PcMT	1720	2082	3763	11.0244	11.8781
PcMT	1721	2256	3773	11.1402	11.8819
PcMT	1722	2240	3760	11.1299	11.8769
PcMT	1723	2253	3754	11.1383	11.8746
PcMT	1724	2240	3740	11.1299	11.8692
PcMT	1725	1401	3689	10.4533	11.8494
PcMT	1726	2213	3714	11.1124	11.8591
PcMT	1727	2259	3721	11.1421	11.8619
PcMT	1728	2285	3744	11.1586	11.8708
PcMT	1729	2265	3800	11.1459	11.8922
PcMT	1730	2255	3825	11.1396	11.9016
PcMT	1731	2255	3824	11.1396	11.9012
PcMT	1732	2273	3832	11.151	11.9043
PcMT	1733	2275	3842	11.1523	11.908
PcMT	1734	2237	3826	11.128	11.902
PcMT	1735	2289	3856	11.1611	11.9133
PcMT	1736	2287	3886	11.1599	11.9244
PcMT	1737	2274	3876	11.1517	11.9207
PcMT	1738	2266	3930	11.1466	11.9407
PcMT	1739	2195	3961	11.1007	11.952
PcMT	1740	2218	3957	11.1157	11.9506
PcMT	1741	2256	3963	11.1402	11.9527
PcMT	1742	2267	3919	11.1472	11.9366
PcMT	1743	2150	3956	11.0708	11.9502
PcMT	1744	2189	3962	11.0967	11.9524
PcMT	1745	2189	3934	11.0967	11.9421
PcMT	1746	2118	3965	11.0492	11.9535
PcMT	1747	2239	3993	11.1293	11.9636
PcMT	1748	2172	3932	11.0855	11.9414
PcMT	1749	2109	3933	11.043	11.9418
PcMT	1750	2280	3926	11.1555	11.9392
PcMT	1751	2214	3908	11.1131	11.9326
PcMT	1752	2255	3908	11.1396	11.9326
PcMT	1753	2031	3887	10.9887	11.9248
PcMT	1754	2191	3892	11.098	11.9267
PcMT	1755	1989	3903	10.9586	11.9307
PcMT	1756	1634	3931	10.6751	11.941
PcMT	1757	2093	3978	11.032	11.9582
PcMT	1758	2046	3995	10.9993	11.9643
PcMT	1759	1905	4031	10.8963	11.9773
PcMT	1760	1728	4046	10.7557	11.9826
PcMT	1761	2152	4019	11.0721	11.973
PcMT	1762	2269	4076	11.1485	11.9933
PcMT	1763	2279	4085	11.1548	11.9965
PcMT	1764	2265	4048	11.1459	11.9833
PcMT	1765	2303	4058	11.1699	11.9869
PcMT	1766	2161	4037	11.0782	11.9794
PcMT	1767	2144	4033	11.0668	11.978
PcMT	1768	2273	4039	11.151	11.9801
PcMT	1769	2259	4015	11.1421	11.9715
PcMT	1770	2243	4010	11.1319	11.9697
PcMT	1771	1982	4009	10.9535	11.9694
PcMT	1772	2274	3969	11.1517	11.9549
PcMT	1773	2252	3973	11.1376	11.9564
PcMT	1774	2168	4005	11.0828	11.9679
PcMT	1775	2211	4011	11.1111	11.9701
PcMT	1776	2120	4012	11.0505	11.9705
PcMT	1777	2268	4006	11.1478	11.9683
PcMT	1778	2266	3989	11.1466	11.9622
PcMT	1779	2235	3998	11.1267	11.9654
PcMT	1780	2201	4087	11.1046	11.9972
PcMT	1781	2073	4079	11.0182	11.9944
PcMT	1782	2269	4084	11.1485	11.9961
PcMT	1783	2216	4102	11.1144	12.0025
PcMT	1784	2074	4139	11.0189	12.0154
PcMT	1785	2099	4138	11.0362	12.0151
PcMT	1786	2246	4164	11.1338	12.0241
PcMT	1787	2196	4175	11.1013	12.0279
PcMT	1788	2181	4158	11.0914	12.022
PcMT	1789	2164	4109	11.0802	12.0049
PcMT	1790	2163	4117	11.0795	12.0077
PcMT	1791	2134	4124	11.06	12.0102
PcMT	1792	2221	4110	11.1176	12.0053
PcMT	1793	2203	4106	11.1059	12.0039
PcMT	1794	2274	4054	11.1517	11.9855
PcMT	1795	2247	4067	11.1344	11.9901
PcMT	1796	2299	4061	11.1674	11.988
PcMT	1797	2291	4112	11.1624	12.006
PcMT	1798	2248	4164	11.1351	12.0241
PcMT	1799	2267	4165	11.1472	12.0244
PcMT	1800	2303	4177	11.1699	12.0286
PcMT	1801	2273	4116	11.151	12.0074
PcMT	1802	1905	4104	10.8963	12.0032
PcMT	1803	2208	4088	11.1092	11.9975
PcMT	1804	2224	4055	11.1196	11.9858
PcMT	1805	2301	4033	11.1687	11.978
PcMT	1806	2302	4076	11.1693	11.9933
PcMT	1807	2300	4051	11.168	11.9844
PcMT	1808	2286	4046	11.1592	11.9826
PcMT	1809	2231	4116	11.1241	12.0074
PcMT	1810	2188	4156	11.0961	12.0213
PcMT	1811	2276	4150	11.1529	12.0192
PcMT	1812	2247	4181	11.1344	12.03
PcMT	1813	2143	4160	11.0661	12.0227
PcMT	1814	2197	4153	11.102	12.0203
PcMT	1815	2203	4099	11.1059	12.0014
PcMT	1816	2185	4080	11.0941	11.9947
PcMT	1817	2272	4046	11.1504	11.9826
PcMT	1818	2200	4050	11.1039	11.9841
PcMT	1819	2295	4099	11.1649	12.0014
PcMT	1820	2286	4127	11.1592	12.0112
PcMT	1821	2216	4118	11.1144	12.0081
PcMT	1822	2214	4132	11.1131	12.013
PcMT	1823	2254	4137	11.1389	12.0147
PcMT	1824	2253	4137	11.1383	12.0147
PcMT	1825	2251	4061	11.137	11.988
PcMT	1826	2252	4018	11.1376	11.9726
PcMT	1827	2272	4002	11.1504	11.9669
PcMT	1828	2172	4001	11.0855	11.9665
PcMT	1829	2232	3978	11.1248	11.9582
PcMT	1830	2225	4016	11.1202	11.9719
PcMT	1831	2231	4038	11.1241	11.9798
PcMT	1832	2224	4066	11.1196	11.9897
PcMT	1833	2271	4038	11.1497	11.9798
PcMT	1834	1520	4022	10.5708	11.9741
PcMT	1835	1911	4054	10.9009	11.9855
PcMT	1836	2188	4060	11.0961	11.9876
PcMT	1837	2118	4069	11.0492	11.9908
PcMT	1838	2066	4111	11.0133	12.0056
PcMT	1839	2139	4085	11.0634	11.9965
PcMT	1840	1915	4074	10.9039	11.9926
PcMT	1841	539	55	9.07682	5.80735
PcMT	1842	2203	4140	11.1059	12.0158
PcMT	1843	2309	4199	11.1737	12.0362
PcMT	1844	2243	4219	11.1319	12.043
PcMT	1845	2285	4205	11.1586	12.0382
PcMT	1846	2225	4222	11.1202	12.0441
PcMT	1847	2299	4254	11.1674	12.0549
PcMT	1848	2281	4273	11.1561	12.0614
PcMT	1849	1772	4278	10.792	12.0631
PcMT	1850	2249	4269	11.1357	12.06
PcMT	1851	2231	4256	11.1241	12.0556
PcMT	1852	2162	4246	11.0788	12.0522
PcMT	1853	2149	4204	11.0701	12.0379
PcMT	1854	2001	4185	10.9672	12.0314
PcMT	1855	438	315	8.77808	8.30378
PcMT	1856	1877	4157	10.875	12.0217
PcMT	1857	2133	3921	11.0593	11.9374
PcMT	1858	2183	3888	11.0928	11.9252
PcMT	1859	2263	3888	11.1447	11.9252
PcMT	1860	2222	3888	11.1183	11.9252
PcMT	1861	316	20	8.30834	4.39232
PcMT	1862	295	18	8.20945	4.24793
PcMT	1863	2168	4095	11.0828	12
PcMT	1864	2133	4132	11.0593	12.013
PcMT	1865	2032	4153	10.9894	12.0203
PcMT	1866	2195	4176	11.1007	12.0283
PcMT	1867	2259	4208	11.1421	12.0393
PcMT	1868	2221	4226	11.1176	12.0454
PcMT	1869	2250	4269	11.1364	12.06
PcMT	1870	2081	4292	11.0238	12.0678
PcMT	1871	2138	4297	11.0627	12.0694
PcMT	1872	2282	4335	11.1567	12.0821
PcMT	1873	2264	4289	11.1453	12.0668
PcMT	1874	2213	4326	11.1124	12.0792
PcMT	1875	2222	4312	11.1183	12.0745
PcMT	1876	2266	4279	11.1466	12.0634
PcMT	1877	2229	4331	11.1228	12.0808
PcMT	1878	2282	4333	11.1567	12.0815
PcMT	1879	2306	4328	11.1718	12.0798
PcMT	1880	2078	4320	11.0217	12.0771
PcMT	1881	2249	4323	11.1357	12.0782
PcMT	1882	2294	4311	11.1643	12.0741
PcMT	1883	2264	4280	11.1453	12.0637
PcMT	1884	2179	4259	11.0901	12.0566
PcMT	1885	2158	4249	11.0761	12.0532
PcMT	1886	2281	4243	11.1561	12.0512
PcMT	1887	2272	4253	11.1504	12.0546
PcMT	1888	2241	4274	11.1306	12.0617
PcMT	1889	2286	4253	11.1592	12.0546
PcMT	1890	2256	4241	11.1402	12.0505
PcMT	1891	2283	4267	11.1573	12.0593
PcMT	1892	2313	4240	11.1762	12.0502
PcMT	1893	2303	4242	11.1699	12.0509
PcMT	1894	2302	4248	11.1693	12.0529
PcMT	1895	2269	4279	11.1485	12.0634
PcMT	1896	2275	4258	11.1523	12.0563
PcMT	1897	2245	4168	11.1331	12.0255
PcMT	1898	652	147	9.35094	7.20945
PcMT	1899	2011	4274	10.9744	12.0617
PcMT	1900	2074	4271	11.0189	12.0607
PcMT	1901	2040	4228	10.9951	12.0461
PcMT	1902	2152	4253	11.0721	12.0546
PcMT	1903	2079	4282	11.0224	12.0644
PcMT	1904	2182	4266	11.0921	12.059
PcMT	1905	1865	4268	10.8657	12.0597
PcMT	1906	2307	4260	11.1724	12.057
PcMT	1907	2304	4260	11.1706	12.057
PcMT	1908	2217	4267	11.115	12.0593
PcMT	1909	2307	4268	11.1724	12.0597
PcMT	1910	2269	4290	11.1485	12.0671
PcMT	1911	2254	4273	11.1389	12.0614
PcMT	1912	2267	4263	11.1472	12.058
PcMT	1913	2220	4270	11.117	12.0604
PcMT	1914	2263	4239	11.1447	12.0498
PcMT	1915	2293	4280	11.1636	12.0637
PcMT	1916	2194	4329	11.1	12.0802
PcMT	1917	2311	4288	11.1749	12.0664
PcMT	1918	2231	4331	11.1241	12.0808
PcMT	1919	2298	4339	11.1668	12.0835
PcMT	1920	2284	4355	11.158	12.0888
PcMT	1921	2319	4383	11.1799	12.098
PcMT	1922	2295	4373	11.1649	12.0947
PcMT	1923	2293	4392	11.1636	12.101
PcMT	1924	2279	4392	11.1548	12.101
PcMT	1925	2271	4382	11.1497	12.0977
PcMT	1926	2261	4416	11.1434	12.1089
PcMT	1927	2051	4421	11.0028	12.1105
PcMT	1928	2180	4426	11.0908	12.1121
PcMT	1929	2063	4399	11.0112	12.1033
PcMT	1930	2244	4359	11.1325	12.0901
PcMT	1931	2231	4359	11.1241	12.0901
PcMT	1932	1724	4379	10.7524	12.0967
PcMT	1933	2164	4394	11.0802	12.1016
PcMT	1934	2244	4356	11.1325	12.0891
PcMT	1935	2263	4326	11.1447	12.0792
PcMT	1936	2241	4348	11.1306	12.0865
PcMT	1937	2205	4330	11.1072	12.0805
PcMT	1938	2248	4289	11.1351	12.0668
PcMT	1939	2296	4241	11.1655	12.0505
PcMT	1940	2265	4188	11.1459	12.0324
PcMT	1941	1898	4146	10.891	12.0179
PcMT	1942	2259	4133	11.1421	12.0133
PcMT	1943	2271	4127	11.1497	12.0112
PcMT	1944	2250	4155	11.1364	12.021
PcMT	1945	2206	4152	11.1079	12.0199
PcMT	1946	2263	4154	11.1447	12.0206
PcMT	1947	2294	4201	11.1643	12.0369
PcMT	1948	2246	4231	11.1338	12.0471
PcMT	1949	2291	4259	11.1624	12.0566
PcMT	1950	2284	4301	11.158	12.0708
PcMT	1951	2250	4330	11.1364	12.0805
PcMT	1952	2272	4311	11.1504	12.0741
PcMT	1953	2272	4285	11.1504	12.0654
PcMT	1954	2290	4318	11.1618	12.0765
PcMT	1955	2255	4339	11.1396	12.0835
PcMT	1956	2287	4359	11.1599	12.0901
PcMT	1957	2320	4342	11.1805	12.0845
PcMT	1958	2293	4364	11.1636	12.0918
PcMT	1959	2297	4341	11.1662	12.0841
PcMT	1960	2257	4372	11.1408	12.0944
PcMT	1961	2310	4317	11.1743	12.0761
PcMT	1962	2297	4296	11.1662	12.0691
PcMT	1963	2254	4281	11.1389	12.0641
PcMT	1964	2266	4220	11.1466	12.0434
PcMT	1965	2313	4184	11.1762	12.031
PcMT	1966	2247	4198	11.1344	12.0358
PcMT	1967	2301	4172	11.1687	12.0269
PcMT	1968	2224	4196	11.1196	12.0351
PcMT	1969	1490	4199	10.5421	12.0362
PcMT	1970	2003	4245	10.9687	12.0519
PcMT	1971	2258	4260	11.1415	12.057
PcMT	1972	2260	4301	11.1427	12.0708
PcMT	1973	2255	4292	11.1396	12.0678
PcMT	1974	2156	4271	11.0748	12.0607
PcMT	1975	2228	4301	11.1222	12.0708
PcMT	1976	2173	4298	11.0861	12.0698
PcMT	1977	1990	4291	10.9593	12.0674
PcMT	1978	1959	4313	10.9366	12.0748
PcMT	1979	2286	4327	11.1592	12.0795
PcMT	1980	2314	4328	11.1768	12.0798
PcMT	1981	2311	4340	11.1749	12.0838
PcMT	1982	2254	4353	11.1389	12.0881
PcMT	1983	2312	4351	11.1755	12.0875
PcMT	1984	2182	4381	11.0921	12.0974
PcMT	1985	2265	4367	11.1459	12.0928
PcMT	1986	2244	4336	11.1325	12.0825
PcMT	1987	1937	4330	10.9204	12.0805
PcMT	1988	2254	4344	11.1389	12.0851
PcMT	1989	2220	4340	11.117	12.0838
PcMT	1990	2201	4303	11.1046	12.0715
PcMT	1991	2179	4311	11.0901	12.0741
PcMT	1992	1279	4298	10.3219	12.0698
PcMT	1993	2080	4267	11.0231	12.0593
PcMT	1994	2273	4230	11.151	12.0468
PcMT	1995	2292	4213	11.163	12.041
PcMT	1996	2281	4207	11.1561	12.0389
PcMT	1997	2172	4204	11.0855	12.0379
PcMT	1998	2178	4191	11.0895	12.0334
[truncated: 300,232+ more rows]

## Sheet: Table S2
Table S2. The REPuter results of the R. japonica mitogenome
len1	Start1	type	len2	Start2
304	21232	P	304	180877
232	43620	F	232	63676
1983	50236	P	1983	109214
1324	50236	F	1324	195770
678	51541	F	678	288380
246	51572	P	246	251871
406	51813	F	406	197344
406	51813	P	406	251472
649	52354	F	649	197886
1352	52389	F	1352	289228
614	52389	P	614	250686
375	52389	P	375	108666
426	52768	P	426	108237
578	53001	F	578	198532
193	53001	P	193	250496
339	53240	P	339	250111
334	53240	P	334	107857
487	53738	F	487	290576
214	54225	F	214	291062
198	54465	F	198	291299
493	54658	F	493	291491
1010	55149	F	1010	291981
291	56219	F	291	293048
573	107857	F	573	250116
334	107857	P	334	198771
334	107857	P	334	290079
426	108237	P	426	289607
235	108428	P	235	198300
235	108428	F	235	250686
411	108666	F	411	250925
411	108666	P	411	289192
375	108666	P	375	197921
546	109074	P	546	197344
546	109074	F	546	251332
753	109139	P	753	288380
246	109615	F	246	251871
1517	109873	P	1517	195577
388	111576	P	388	194998
1074	111960	P	1074	193929
908	113030	P	908	193024
203	113937	P	203	192823
474	114282	P	474	192207
573	114751	P	573	191637
670	197256	P	670	251296
481	197344	F	481	288652
804	197921	P	804	250496
614	197921	F	614	289228
578	198532	F	578	289840
351	198771	P	351	250099
339	250111	P	339	290079
701	250686	P	701	289141
481	251397	P	481	288652
246	251871	P	246	288411
1118	252296	P	1118	287113

## Sheet: Table S3
Table S3. The RSCU analysis of the R. japonica mitogenome
aa	codon	num	rscu	total
Ala	GCU	202	1.58	511
Ala	GCC	116	0.91
Ala	GCA	126	0.99
Ala	GCG	67	0.52
Arg	CGU	124	1.37	543
Arg	CGC	39	0.43
Arg	CGA	118	1.3
Arg	CGG	67	0.74
Arg	AGA	133	1.47
Arg	AGG	62	0.69
Asn	AAU	164	1.33	246
Asn	AAC	82	0.67
Asp	GAU	174	1.34	259
Asp	GAC	85	0.66
Cys	UGU	73	1.18	124
Cys	UGC	51	0.82
Gln	CAA	164	1.56	210
Gln	CAG	46	0.44
Glu	GAA	236	1.42	333
Glu	GAG	97	0.58
Gly	GGU	188	1.35	557
Gly	GGC	82	0.59
Gly	GGA	204	1.46
Gly	GGG	83	0.6
His	CAU	157	1.54	204
His	CAC	47	0.46
Ile	AUU	280	1.28	654
Ile	AUC	190	0.87
Ile	AUA	184	0.84
Leu	UUA	228	1.52	900
Leu	UUG	179	1.19
Leu	CUU	187	1.25
Leu	CUC	90	0.6
Leu	CUA	141	0.94
Leu	CUG	75	0.5
Lys	AAA	231	1.25	369
Lys	AAG	138	0.75
Met	AUG	203	1	203
Phe	UUU	345	1.19	581
Phe	UUC	236	0.81
Pro	CCU	153	1.48	414
Pro	CCC	79	0.76
Pro	CCA	116	1.12
Pro	CCG	66	0.64
Ser	UCU	176	1.44	732
Ser	UCC	112	0.92
Ser	UCA	138	1.13
Ser	UCG	100	0.82
Ser	AGU	135	1.11
Ser	AGC	71	0.58
Thr	ACU	156	1.47	424
Thr	ACC	107	1.01
Thr	ACA	101	0.95
Thr	ACG	60	0.57
Trp	UGG	141	1	141
Tyr	UAU	196	1.47	267
Tyr	UAC	71	0.53
Val	GUU	158	1.26	501
Val	GUC	94	0.75
Val	GUA	147	1.17
Val	GUG	102	0.81

## Sheet: Table S4
Table S4. The number of RNA editing sites in each PCGs
gene	num
nad3	13
rps12	6
nad4	34
rps13	3
nad5	25
matR	6
nad6	7
nad7	25
ccmB	14
ccmC	17
nad9	9
nad4L	7
rps3	7
mttB	20
cox2	3
sdh4	4
rps4	7
cox3	2
rpl16	4
ccmFN	20
rps7	4
nad1	19
nad2	29
ccmFC	14

## Sheet: Table S5
Table S5. The homologus sequences between the R. japonica mitogenome and chloroplast genome
Chloroplast	start	end	Mitogenome	start	end	Similarity(%）	Length(bp)
RjCP	145526	151367	RjMT	669	6628	97.553	5967
RjCP	129028	129069	RjMT	4178	4137	100	42
RjCP	151606	160992	RjMT	6612	16009	99.766	9402
RjCP	99576	105417	RjMT	6628	669	97.553	5967
RjCP	89885	89957	RjMT	16003	16075	98.63	73
RjCP	89951	99337	RjMT	16009	6612	99.766	9402
RjCP	160986	161058	RjMT	16075	16003	98.63	73
RjCP	32115	32276	RjMT	66223	66062	95.706	163
RjCP	88255	88290	RjMT	94774	94809	100	36
RjCP	162653	162688	RjMT	94809	94774	100	36
RjCP	112171	112253	RjMT	124930	125012	95.181	83
RjCP	138690	138772	RjMT	125012	124930	95.181	83
RjCP	105287	112148	RjMT	149461	156336	99.796	6876
RjCP	138795	145656	RjMT	156336	149461	99.796	6876
RjCP	59562	59653	RjMT	156497	156410	89.247	93
RjCP	104154	105017	RjMT	208463	209322	73.655	892
RjCP	145926	146789	RjMT	209322	208463	73.655	892
RjCP	1	1160	RjMT	211990	210831	100	1160
RjCP	87572	87799	RjMT	211991	212218	100	228
RjCP	163144	163371	RjMT	212218	211991	100	228
RjCP	46785	47189	RjMT	215307	215688	76.156	411
RjCP	47972	48115	RjMT	216318	216466	90.604	149
RjCP	69807	69938	RjMT	277028	276908	82.576	132
RjCP	69352	69693	RjMT	277378	277030	91.738	351
RjCP	105287	105351	RjMT	296364	296428	98.462	65
RjCP	145592	145656	RjMT	296428	296364	98.462	65
